# Supplementary material for: Genotype-Based Ancestral Background Consistently Predicts Efficacy and Side Effects across Treatments in CATIE and STAR*D
Source: PLoS One. 2013 Feb 6;8(2):e55239. doi: 10.1371/journal.pone.0055239 (PMC3566192; doi:10.1371/journal.pone.0055239)
Supplement: Supporting Information S2 — Empirically determined SNP lists and weights used to calculate proxy MDS ancestral dimensions using 700 SNP subsets of the CATIE and STAR*D genomewide data. (XLSX) [file pone.0055239.s002.xlsx]

## Sheet: stard_proxy_MDS_SNPs_and_wts
MDS1_proxy_SNP_list	MDS1_proxy_SNP_weights	MDS2_proxy_SNP_list	MDS2_proxy_SNP_weights	MDS3_proxy_SNP_list	MDS3_proxy_SNP_weights	MDS4_proxy_SNP_list	MDS4_proxy_SNP_weights	MDS5_proxy_SNP_list	MDS5_proxy_SNP_weights
rs7779184	-0.266049	rs7777959	0.000419648	rs7782408	-0.00123477	rs6959745	0.000572997	rs41521746	0.000349451
rs990593	-0.256454	rs849263	0.000425112	rs17021782	0.00118997	rs1546060	-0.00170425	rs17012005	0.0068922
rs12315733	-0.224393	rs515954	0.004279	rs11169172	0.000624525	rs7963526	0.000972261	rs3782448	-0.00188106
rs2319809	-0.198738	rs1508468	0.000454775	rs6151892	0.00130425	rs2194208	0.00476152	rs6888813	0.000850799
rs12317685	-0.192701	rs12420026	-0.00416304	rs1566869	-0.00207654	rs755723	-0.00209315	rs1365433	0.000666212
rs284561	-0.166046	rs10168000	0.000295231	rs11898107	0.00162375	rs11717189	-0.00289649	rs13419353	-0.000271396
rs6882530	-0.164332	rs17614025	-0.000729375	rs17131963	-0.0031371	rs10514335	-0.00133788	rs10045142	-0.00179709
rs10505142	-0.151821	rs7015380	0.00143335	rs1998437	0.000460148	rs7026716	0.00137937	rs6560320	-0.00121529
rs6941091	-0.137661	rs9460922	-2.41e-05	rs3103414	-0.00409001	rs10499309	-0.00312936	rs641512	0.00201364
rs17091935	-0.135953	rs962568	-0.00372527	rs4290394	0.00374533	rs2145466	-0.00536359	rs10136826	-0.00176506
rs7899942	-0.131214	rs664627	0.000263704	rs34869754	-0.000991321	rs769149	-0.00350803	rs17664162	0.00171971
rs4770903	-0.12707	rs7975461	0.00151968	rs16942736	-0.000978886	rs2761946	0.00458305	rs1108958	0.00129352
rs4078029	-0.116905	rs6439564	-0.00722962	rs10938462	0.00135936	rs11248104	-0.00271418	rs6837229	-0.00565459
rs8130499	-0.114659	rs7267917	0.00103578	rs2518827	0.00107933	rs8132563	4.57e-05	rs9636964	-0.00270414
rs355954	-0.112384	rs6495316	-0.00293451	rs4578629	-0.000648827	rs12103220	-0.00239755	rs4329913	-0.00242688
rs16842018	-0.112284	rs10168923	-0.0025688	rs1944611	0.00028733	rs11690464	-0.00149601	rs1944611	-0.00101756
rs9388284	-0.111351	rs9293920	0.000580915	rs731257	-0.00244972	rs17135757	-0.00401522	rs2058275	0.000462147
rs6686207	-0.111296	rs1775687	-0.00172014	rs12022351	-0.000955707	rs1538369	-0.00252585	rs10911031	0.00356336
rs292859	-0.111093	rs10420226	-5.81e-05	rs1877751	-0.000639278	rs7274775	0.00127117	rs6037013	-0.00150024
rs3780045	-0.110319	rs11992498	-0.000416812	rs10811305	0.00121447	rs7048295	0.00411782	rs9332459	0.00221705
rs1548690	-0.109664	rs7566705	0.00271752	rs1605524	0.000702457	rs6791919	-0.00802321	rs749613	-0.00158949
rs705893	-0.109216	rs8036168	0.00016248	rs8054781	-0.00209031	rs2966042	0.00219426	rs7404007	0.00324027
rs7499277	-0.108835	rs6500887	0.00319406	rs874503	8.78e-05	rs8076290	-0.00712801	rs41372750	0.0027152
rs16926157	-0.108508	rs1395312	0.000921664	rs10820100	0.000942268	rs10985299	0.000556299	rs4364968	0.00424527
rs3957240	-0.107755	rs7728312	0.00257498	rs7750933	6.08e-05	rs9398305	-0.00287884	rs17063429	-0.00374289
rs12565296	-0.105816	rs4448540	-0.00414974	rs4927136	-0.00135146	rs10493595	-0.00319237	rs4457622	0.00144121
rs16968366	-0.103968	rs9901798	-0.000870716	rs2077811	-0.00146946	rs11152133	0.00174393	rs1816241	-0.00221631
rs6464211	-0.103617	rs799941	0.00161463	rs17094449	-2.02e-05	rs13281575	-0.00224747	rs606565	0.00457553
rs962568	-0.102438	rs7305246	-0.000149267	rs9552824	-0.00154051	rs8000386	-0.0016361	rs4773672	0.00127193
rs567994	-0.100426	rs7106453	0.00173071	rs2448265	0.00227603	rs4542422	0.00072139	rs4765734	0.00135924
rs473806	-0.0997396	rs17104662	0.00635742	rs2873449	0.00187373	rs409936	-0.00408356	rs17420782	0.00436911
rs5628	-0.0992611	rs16970326	-0.00226199	rs2831905	0.00143153	rs6035385	0.00213367	rs17208193	0.000278877
rs319490	-0.0990421	rs103522	-0.00077564	rs11102355	-0.00359233	rs2096210	-0.00341035	rs12046593	0.00274162
rs7901000	-0.0971365	rs1408404	-0.00205831	rs2135803	-0.0024721	rs1419100	0.00278768	rs2242504	0.00583805
rs12477850	-0.0969911	rs13414757	-0.000843045	rs6732839	-0.000503124	rs4662794	2.47e-05	rs17029461	-0.00889241
rs10985179	-0.0969106	rs41483745	-0.00327804	rs2176285	-0.00420771	rs7086067	-0.00472139	rs10881684	0.000735513
rs17170577	-0.0933756	rs1404955	-0.00172677	rs17153551	-0.00641479	rs4716545	-0.00199229	rs16905824	-0.00694496
rs10120400	-0.0930499	rs7836390	-0.00749972	rs10869719	-0.00312203	rs10983754	-0.00408278	rs10818805	-0.00487637
rs2215912	-0.0928563	rs6713473	-0.000122617	rs17026644	-0.00293609	rs2300478	0.000437378	rs11891181	-0.000691001
rs6013602	-0.092058	rs6055084	0.00043178	rs2834567	-0.000780441	rs6072998	0.000979363	rs10482879	-0.0114829
rs6096154	-0.0910268	rs2965157	0.000377033	rs1236481	-0.00212612	rs6099309	0.000470512	rs1969600	0.00122737
rs17035560	-0.0907089	rs6730743	-0.00488451	rs13017237	0.000574289	rs721250	-0.00253834	rs11895310	0.000197656
rs306612	-0.0902252	rs1482047	-0.000516573	rs12423595	-0.000420748	rs4767252	-0.000934008	rs7134970	-0.000254943
rs4971827	-0.0897225	rs11892193	-0.000247327	rs17029781	-0.000278465	rs6710050	0.00170156	rs2581135	-0.00237595
rs6020	-0.0895866	rs7544351	0.000659173	rs1891339	-0.00120097	rs12075712	-0.00045873	rs12408250	-0.00471818
rs6989838	-0.0890419	rs16907490	-0.000145173	rs16922993	-0.00257037	rs10117499	-0.00594118	rs33961669	-0.00482037
rs6858531	-0.0878281	rs10008320	9.39e-05	rs450320	-5.1e-05	rs4026962	0.00324481	rs35306465	-0.00290522
rs16832009	-0.0845345	rs1780350	0.00406593	rs9333483	-0.00197381	rs7539057	-0.00314517	rs9434158	0.00278141
rs161803	-0.0834748	rs4514282	0.00130898	rs3820317	0.00212073	rs2377161	-0.0039421	rs11121821	0.00266663
rs1945213	-0.0833687	rs10734193	3.64e-05	rs17139391	0.00356252	rs921271	-0.0062227	rs3734068	-0.00397459
rs3789813	-0.0819189	rs6962607	-2.03e-05	rs767766	0.00230226	rs3918350	-0.00106799	rs17517571	0.00430918
rs1372317	-0.0796648	rs10788072	-0.000538647	rs3781723	-0.00070444	rs492085	0.00110221	rs668204	0.000489577
rs9378605	-0.079564	rs16903255	0.0011113	rs2294689	-0.000116133	rs7751259	0.000429057	rs6908090	-0.00147696
rs4439939	-0.079122	rs7549549	0.000554963	rs4416176	-0.00105683	rs6729518	-0.00220605	rs1549754	-0.00317203
rs10161762	-0.0790948	rs2699060	-3.29e-05	rs2589315	0.00251926	rs1953205	-0.00455549	rs2036707	0.00421326
rs2192478	-0.0790712	rs7773693	0.00217997	rs11983449	-0.000642867	rs696874	-0.00128526	rs4469397	0.0025597
rs7386698	-0.0789354	rs6974369	0.000767211	rs6988514	0.000761332	rs12679210	-0.00170922	rs16904336	0.00197801
rs12544001	-0.0784089	rs330010	-0.000884451	rs2439523	-0.000922132	rs10504646	0.00741766	rs16926595	-0.00189313
rs1998237	-0.0782162	rs1785941	0.00607197	rs12624470	0.00203769	rs17641958	-0.00486334	rs10485759	0.00208244
rs1555163	-0.0778601	rs4798571	0.000606416	rs17718523	0.000215987	rs8109740	-0.00153268	rs10500295	0.00852337
rs6788981	-0.0776392	rs9860395	-0.000396131	rs12634237	0.000189016	rs821366	-0.00278011	rs17071709	0.000362438
rs1871063	-0.0775897	rs1342441	0.000748042	rs1452875	-0.00168384	rs12365311	-0.00863315	rs12577365	-0.00128805
rs362855	-0.0767452	rs9373653	-0.000667862	rs2222521	0.00279539	rs17712784	0.00106347	rs4722534	0.000753245
rs5021973	-0.0754968	rs1980394	-0.000600159	rs1549187	-0.00010538	rs4134469	0.00404309	rs4895332	0.00226371
rs4548846	-0.0753476	rs11633369	-0.000493347	rs4780280	0.00108225	rs4477688	0.00337529	rs1143686	-0.000996229
rs16896980	-0.0752195	rs6813896	-0.000926251	rs12520447	-0.003134	rs10866786	-0.00438712	rs6871506	0.00165058
rs12337254	-0.0749315	rs4567072	-0.00219472	rs12684404	-0.00153153	rs17648616	-0.00305503	rs1335314	-0.00635794
rs2783226	-0.0738086	rs7137708	0.00150426	rs12429969	2.71e-05	rs223110	0.000225616	rs9514716	2.93e-05
rs10858103	-0.0735031	rs7026867	0.00257526	rs7908075	0.000705368	rs7069945	-0.00735759	rs17112234	0.0047007
rs2889490	-0.0732034	rs16977106	0.000329653	rs16971892	-0.001373	rs4941187	0.00352635	rs16964244	-0.000811576
rs1123991	-0.0727078	rs7071056	-0.00567754	rs4522197	-0.0014059	rs10891876	-0.000441207	rs665328	-0.00470323
rs10000609	-0.0720862	rs7622540	0.000730718	rs1896118	-0.00297259	rs1159054	-0.00600447	rs6551878	-0.00313435
rs17034657	-0.0718994	rs2058777	-0.000379269	rs17251432	-0.000200626	rs2296967	-0.0031368	rs17081444	0.00304932
rs12923058	-0.0716353	rs7176139	0.000230488	rs8046997	-0.0034567	rs716629	0.000298853	rs2097649	0.00214761
rs4690644	-0.0712481	rs11131652	-0.000366554	rs2277046	-0.00250567	rs7677236	-0.00617015	rs1445871	-0.00684582
rs5980881	-0.0712203	rs2877366	-0.00230017	rs17324727	0.00100753	rs6628711	-0.00306958	rs7881785	-0.000829027
rs6458356	-0.0710569	rs2116714	-0.00286967	rs9404150	-0.000950163	rs6927822	0.00260458	rs17071147	-0.00104153
rs8043356	-0.0709473	rs6571637	0.00130572	rs4906206	0.00252988	rs12879866	-0.002587	rs940594	-0.00324342
rs11235948	-0.0705794	rs7927234	-0.000210716	rs2122775	-0.00126271	rs10849223	0.000162563	rs10845920	-0.00104357
rs6589401	-0.0702626	rs7939555	0.000711573	rs4938219	0.00037767	rs10841978	0.000426546	rs10492313	0.000987568
rs7639471	-0.0702039	rs4075082	-0.000218823	rs41444546	-0.00146342	rs1371568	-0.00321	rs16839675	0.00598846
rs4832776	-0.069969	rs1844391	-0.00171326	rs2390896	-0.00275371	rs1222269	-0.00305904	rs3805345	-0.00278281
rs729301	-0.0698969	rs2847576	0.000937913	rs4366964	0.0020995	rs11669977	-0.00312734	rs16996900	0.00514853
rs1561670	-0.069786	rs7091245	0.000265213	rs11195025	0.00290926	rs2210604	0.00704762	rs11023213	-0.002552
rs17765606	-0.0697756	rs351203	0.00139148	rs9927623	-0.00486174	rs1423946	0.00216462	rs8043572	-0.00280857
rs16920386	-0.0687199	rs7923464	-0.000521867	rs10787476	0.00154661	rs2114691	0.00220321	rs10832696	-0.000440434
rs2729912	-0.0683756	rs2912754	0.00128666	rs670342	-0.000759748	rs11819995	0.00558836	rs10891968	0.00298392
rs33961669	-0.068258	rs12340912	-0.00308247	rs12219291	-0.0018683	rs12358370	0.000134277	rs7909245	0.00643055
rs4421828	-0.0679562	rs11212024	0.000274798	rs10505994	0.0029476	rs2138049	-0.000872259	rs17046098	-0.000847899
rs285089	-0.0677292	rs2305858	0.000917367	rs12583363	0.00213549	rs3748339	0.00149366	rs1336714	0.000928398
rs8027839	-0.0675796	rs2251244	-2.55e-05	rs711906	0.00504628	rs8035375	-0.000804824	rs8026446	-0.00176816
rs242341	-0.0673731	rs6033098	-0.00053507	rs465576	-0.00078964	rs584635	-0.00235565	rs9983361	-0.00443799
rs16975794	-0.0668178	rs941806	-0.00442915	rs3784334	-0.000844651	rs12917449	-0.00309632	rs16943661	0.00454568
rs8098728	-0.0663142	rs2101253	0.00230595	rs244837	0.00105303	rs1420802	0.0041659	rs10460015	0.000469309
rs2148269	-0.0651168	rs2249301	-0.00119188	rs527458	-0.000318515	rs17129806	0.00382373	rs17194742	-0.0109167
rs2281173	-0.0650992	rs7541391	-0.00159935	rs6667451	-0.000893522	rs806114	0.00423752	rs4589076	0.000414607
rs6949740	-0.0643943	rs7769992	-0.00117013	rs6973903	-0.000703986	rs6942582	-0.00547617	rs13227263	0.00127761
rs7507526	-0.0639479	rs8080674	-0.00229642	rs2241171	-0.000748957	rs1878058	0.0010108	rs12326601	-0.00245807
rs6048154	-0.0613716	rs2846431	-0.00408693	rs2072603	-0.000624685	rs9965202	-0.000465966	SNP_A-2232176	-0.00220758
rs6685064	-0.0606197	rs2281173	0.00110019	rs6685064	-0.00327662	rs12065003	-0.0020709	rs7512269	0.00422778
rs11588387	-0.0605876	rs12083187	0.0053889	rs11165869	0.00365715	rs6683395	-0.00665924	rs2300179	0.00149161
rs4470720	-0.0605745	rs4692654	-0.00207708	rs17111216	0.00234824	rs252677	-0.000329608	rs17671387	-2.23e-05
rs214024	-0.0605583	rs7321963	0.00300445	rs6573070	0.00131262	rs17105930	-0.0046871	rs12431994	0.0022343
rs10508697	-0.0605312	rs2440113	-0.000489992	rs10785926	-0.000632823	rs2420054	-0.00253311	rs10840110	0.0015579
rs6972733	-0.0600568	rs11972659	0.000462739	rs11772596	0.000586932	rs1524204	-0.00603806	rs1580084	0.000875326
rs2275691	-0.0596768	rs585658	0.000498249	rs1444726	-0.00195115	rs920489	0.000566769	rs16851575	0.00165473
rs391376	-0.059368	rs13122929	0.00116427	rs1392543	-0.000826548	rs13152256	-0.000300467	rs13105975	0.00309868
rs7286465	-0.0588028	rs1333294	-0.00559848	rs5756725	0.00893224	rs7276079	0.000447869	rs139637	-0.00203442
rs681601	-0.058772	rs7694141	-0.00192619	rs6552724	0.00413241	rs3846307	0.000366941	rs7657701	0.000221811
rs9552069	-0.0583758	rs10772835	0.000701588	rs7967620	-0.00103339	rs1469827	-0.000435119	rs17065719	-0.00228652
rs16842822	-0.0576621	rs12639253	0.000252559	rs2030186	-0.000676425	rs2581623	0.000458522	rs1299325	-0.000516748
rs13405263	-0.0574732	rs6686207	-0.000913111	rs1900855	0.000337512	rs1729937	-0.00344022	rs11127542	0.000339728
rs6781362	-0.0573094	rs11920285	-0.00282045	rs7661062	-0.00183594	rs2650154	-0.00451962	rs7644053	0.00213245
rs17029461	-0.0571865	rs7588439	-0.00243528	rs4851165	-0.00195898	rs13386088	-0.00481353	rs767048	0.00104061
rs812750	-0.0569832	rs1517835	-0.000852725	rs4687773	0.00421268	rs294307	-0.00326906	rs10490800	-0.000219051
rs10025562	-0.0568893	rs7355960	-0.00189287	rs41526647	0.000925483	rs1730872	0.00447528	rs17039065	-0.000260306
rs4936219	-0.0568681	rs1435468	-0.00139504	rs11053580	0.000587015	rs7304401	-0.00403906	rs952218	-0.0036953
rs7716389	-0.0568536	rs10045328	-0.00184238	rs17076993	-0.000250501	rs10074614	0.00272126	rs1885448	0.000189091
rs2975534	-0.0563935	rs6471286	0.00144783	rs10491748	0.00085528	rs4743136	0.000233321	rs10979291	0.00918028
rs6714280	-0.0560232	rs9287830	0.00114113	rs16826860	-0.000372006	rs11130232	0.00421923	rs6714280	0.00354071
rs11220834	-0.0555808	rs682208	0.00212223	rs7114493	-0.00141651	rs4913454	0.00489621	rs2083600	0.00345863
rs1252275	-0.0554217	rs7930128	1.83e-05	rs653493	-0.000552549	rs9510730	0.000546182	rs208296	-0.000951068
rs6543881	-0.0551572	rs12078258	0.00182103	rs10495759	-0.00453549	rs6759922	-0.00298754	rs10165122	0.00082363
rs279616	-0.0550266	rs10504739	-0.000653042	rs10977980	-0.0024319	rs7019700	-0.00188118	rs1758799	0.00164996
rs12773682	-0.0549194	rs10751867	-0.000276551	rs10823781	0.00156172	rs6584453	0.000395673	rs10829791	0.00190839
rs3808478	-0.0549099	rs16938737	-0.00194681	rs10757069	0.00237319	rs4329321	-0.000228113	rs6559870	-0.00347064
rs1657579	-0.0543782	rs4858833	-0.00379178	rs4687113	-0.00215646	rs7642986	-0.00449369	rs2001425	-0.00238645
rs2715364	-0.0543054	rs4790182	-0.0161177	rs8070348	-0.00492029	rs1485776	-0.00262097	rs4467173	0.00342513
rs4527915	-0.0540727	rs2136728	-0.000973887	rs2669432	-0.00306886	rs11773973	-0.00131437	rs954118	-0.00350813
rs6029516	-0.0534913	rs7507526	-0.000791958	rs6128940	0.00138603	rs8115116	0.00352375	rs11536949	-0.0053498
rs1414747	-0.0528733	rs494801	-0.000172108	rs10950852	-0.00137386	rs11981178	-0.000510778	rs2717912	0.000834843
rs2513044	-0.0522388	rs10741789	-0.000793874	rs11232362	0.00481239	rs525631	0.00473259	rs4766348	-0.00573256
rs17037876	-0.0519668	rs2247197	0.000944002	rs17016013	0.00355838	rs2097276	0.00221212	rs9872261	0.00611742
rs1325760	-0.0519318	rs11881661	0.00176994	rs2830017	-0.0021474	rs16999588	0.00190415	rs2205253	-0.0097297
rs7570746	-0.05179	rs7582701	-0.000563054	rs1396795	0.00459672	rs7425883	0.00243414	rs12469413	-0.00148715
rs1457672	-0.0516607	rs599320	-0.00098506	rs1822738	0.00210547	rs1426622	-0.000142272	rs11829258	-0.00197239
rs9534210	-0.0514525	rs7967588	-0.00104316	rs11246786	0.00173039	rs1333572	1.83e-06	rs2148776	-0.000981998
rs4670713	-0.0505559	rs12058711	1.56e-05	rs711251	-0.00202494	rs6753042	0.000380372	rs2216537	0.0136585
rs2869635	-0.0504021	rs8105899	0.00320902	rs2833551	-0.00137619	rs6513824	0.00251322	rs2823169	-7.22e-05
rs926288	-0.0501402	rs10416717	0.00032169	rs6142828	0.00142996	rs6079838	-0.00118148	rs17730415	0.000590098
rs1518768	-0.049969	rs10910648	0.00149733	rs16860679	-0.000343923	rs11897713	-0.0028481	rs4330979	0.00256343
rs6853027	-0.0499614	rs7657178	-0.000760112	rs2974664	-0.00395329	rs17225222	0.0071788	rs6850978	0.00166118
rs16954194	-0.0498596	rs11157201	-0.00224202	rs4906417	-0.000392425	rs2400997	-0.00194797	rs951170	-0.00143601
rs4792734	-0.0496997	rs13330413	6.63e-05	rs3890513	-0.00560893	rs7212618	-0.000683274	rs8073989	-0.00278985
rs2298410	-0.0496752	rs1791848	-0.00367775	rs7116336	0.00140321	rs1006571	-0.00134906	rs10505776	-0.00021136
rs17563554	-0.0490479	rs288700	0.00289574	rs1885315	0.000598929	rs1953844	-0.00473555	rs7161011	0.000321597
rs3747134	-0.0489121	rs6096154	0.000802913	rs136805	-0.000414338	rs2253861	0.000283269	rs54211	-0.00609577
rs11882393	-0.0488876	rs998346	-4.14e-05	rs2219403	-0.000694818	rs16951607	0.000520768	rs17184557	-0.00113828
rs871360	-0.0486427	rs2790326	0.00159155	rs3806510	0.00124462	rs892868	0.00214773	rs12711964	0.00176374
rs2216537	-0.0484083	rs520720	0.00170816	rs16984349	0.000855672	rs7568342	-0.000896039	rs12469286	-0.00281613
rs16909239	-0.0483635	rs6986563	-0.000496283	rs1413359	0.00142234	rs10990297	0.00342556	rs4461968	0.00377323
rs7881752	-0.0483063	rs11913160	0.00150696	rs2370012	0.00261838	rs10521392	0.00418196	rs5949581	0.000754024
rs9327318	-0.0478995	rs31899	-0.00097413	rs1316638	0.00232051	rs11739699	-0.000137509	rs4868644	-0.00202004
rs10053139	-0.0472646	rs2869382	0.00266133	rs4479825	-0.0004995	rs13153032	-0.0017351	rs37246	-0.00370743
rs9848859	-0.0465486	rs1993102	-0.000607949	rs1398634	0.00119998	rs7628811	0.00395042	rs668626	-0.000974666
rs17184873	-0.0463192	rs6497455	-0.00210268	rs12103361	-0.000565637	rs11656166	-0.00758723	rs11080149	-0.00117164
rs7972657	-0.0457528	rs3996554	-0.000176033	rs11053720	-0.00120155	rs2468224	-0.00207422	rs11177202	0.00146114
rs9783755	-0.0457507	rs1879927	-0.00135146	rs1034978	0.00223577	rs7186875	0.000977402	rs36020	-0.000672496
rs2982313	-0.0455593	rs1105736	0.00167003	rs998448	0.00331122	rs17424899	-0.00157886	rs11249247	0.00429205
rs2678370	-0.0453969	rs11800990	0.0010333	rs17021090	8.26e-05	rs511201	0.000926467	rs4567273	-0.00186251
rs2288830	-0.0451697	rs6897135	-0.000319713	rs4355648	-0.00168519	rs267377	0.00237695	rs4599622	0.00205078
rs6497455	-0.0448549	rs735480	5.04e-05	rs4497633	-0.00412063	rs1862659	0.000302929	rs4513118	0.00137923
rs2016459	-0.044754	rs10090035	-0.000611481	rs959454	-0.00172841	rs755136	-0.00322165	rs10511670	0.0021884
rs9552824	-0.0446161	rs2058798	-0.00373767	rs10849952	-0.00226487	rs724153	0.00331212	rs9535350	0.00513461
rs2608717	-0.043824	rs2252373	0.000412579	rs2239187	-0.00214647	rs16919232	0.00590339	rs1370785	0.00147455
rs218282	-0.0436769	rs3109220	-0.000431386	rs9992154	0.00144886	rs3113927	-0.00761778	rs34392886	0.000606263
rs4548242	-0.0434977	rs12352526	-0.00191193	rs1557106	0.00177722	rs1342441	-0.00193684	rs16929733	-0.000606756
rs11073831	-0.0431717	rs10148271	-0.000433383	rs41356552	0.000120328	rs16961140	-0.00806832	rs7179347	-0.00293224
rs40271	-0.0428771	rs2667108	0.000365287	rs11956902	0.000133096	rs2860296	-0.000751719	rs7714497	0.00129785
rs361306	-0.0428133	rs11033971	-0.000749241	rs11214547	-3.49e-05	rs17791867	0.00242832	rs2417467	-0.00113218
rs11656396	-0.0427108	rs6498789	0.00568156	rs10500572	-0.000433965	rs16966835	0.000574121	rs8074185	0.00169921
rs998346	-0.0425411	rs12448797	-0.00154709	rs12445121	-0.00245238	rs9898422	0.00079498	rs2969	0.00146961
rs2295120	-0.0423192	rs6594908	0.00110117	rs9382002	-0.000452499	rs9449951	0.00137135	rs9487459	0.00281616
rs4953361	-0.0420307	rs896915	0.000289038	rs1105966	0.00418142	rs11892597	-0.00243672	rs829584	0.000922431
rs723806	-0.041989	rs9305216	-0.000577385	rs5936479	0.00043412	rs9628201	-0.00334875	rs4612534	0.00159677
rs1890587	-0.0415803	rs6989670	-0.00445517	rs16907782	-0.00048037	rs10983562	0.00692488	rs10985662	0.00421142
rs11831618	-0.0413421	rs2852136	-0.00234214	rs7131779	0.000129585	rs10850426	0.00100124	rs6538624	0.000677329
rs4427133	-0.0410755	rs6943538	-0.000264964	rs1908650	0.000777423	rs7843729	-0.00132493	rs7835500	-0.00113689
rs9919246	-0.0408393	rs2768761	0.00317632	rs2325694	-0.0023035	rs1986385	-4.16e-06	rs12026304	-0.000840746
rs4834056	-0.0406257	rs358220	-0.00221739	rs17066973	-0.00253142	rs1511098	-0.00235762	rs4515122	0.0021619
rs4893428	-0.0405673	rs723598	-0.00049018	rs5909928	-0.000968966	rs10521737	-0.00694892	rs5957931	0.00109627
rs12651951	-0.0405534	rs3775572	-3.58e-05	rs17059512	-0.00289883	rs6886942	0.00294788	rs29849	-0.00216333
rs7777433	-0.0403662	rs9493230	0.00373553	rs2289057	-0.000635286	rs17170689	0.00500905	rs10950194	-0.00116603
rs6063063	-0.040106	rs1962100	-0.00144094	rs2826774	-0.00296927	rs6044730	0.00250554	rs2822511	0.00386822
rs10066573	-0.0397482	rs10434137	-0.000227592	rs17703748	-0.00273201	rs1532694	0.00176859	rs4476712	-0.00520582
rs8006700	-0.0396222	rs9580739	5.11e-05	rs9564847	0.000529759	rs712366	-0.00370063	rs17112431	0.00210653
rs9290245	-0.039575	rs17027382	0.000108062	rs1024830	-0.00287179	rs6773498	-0.00285527	rs7638484	0.00337962
rs6799419	-0.0394315	rs11713100	0.000317921	rs10517374	-0.00333577	rs2687926	-0.00444011	rs10937714	0.00403118
rs11129360	-0.0391084	rs4234084	0.0010636	rs2062430	-0.000412388	rs4679587	-0.000120787	rs1968481	0.000448362
rs293541	-0.0390872	rs1373755	0.00050012	rs4812831	-0.00134147	rs17761770	0.00747798	rs6081461	-0.00159404
rs4897969	-0.0383119	rs4791868	-0.000110758	rs2472692	0.00200509	rs1149356	0.00211831	rs16942806	-0.00283606
rs7226622	-0.0382528	rs16956174	-0.000122156	rs9646303	0.000121572	rs4788996	-0.00543548	rs11876268	-0.00295484
rs9283057	-0.0377944	rs1449272	-0.000581879	rs9393229	0.0046617	rs16879766	0.000539189	rs699945	0.00494293
rs7679690	-0.037374	rs9865634	0.000390282	rs6839324	-0.000936729	rs9312686	-0.00880878	rs2717532	0.000782392
rs35341	-0.0371607	rs4149623	-0.00312346	rs7959797	-0.00276274	rs12867234	0.00192366	rs11618012	-0.00673433
rs1944090	-0.0369427	rs2625334	-0.00167956	rs2097104	-0.00269824	rs2370411	-0.00197256	rs6487733	0.00386062
rs1346267	-0.036816	rs8022177	0.000586229	rs17091482	-0.000711749	rs10140031	0.00789139	rs12892043	0.000635818
rs17834779	-0.0367325	rs7996083	-0.000210704	rs8009669	0.000971232	rs2021853	0.00172738	rs10131722	-0.000922499
rs350430	-0.0367256	rs2390559	0.00211072	rs1422069	0.00282388	rs706754	0.000211081	rs12055014	-0.000320282
rs9549279	-0.0365792	rs7962601	-1.9e-05	rs9658536	0.000889674	rs1340744	0.00520176	rs791995	0.00492646
rs6663942	-0.0362576	rs12086539	0.000655059	rs1828802	0.00209836	rs9658584	0.00126106	rs3125253	0.000165735
rs7774349	-0.0362516	rs9444146	-0.000149742	rs6461180	-1.69e-05	rs517723	0.00561917	rs2717880	-0.00253852
rs550668	-0.0359728	rs10078401	0.000618886	rs2655683	0.000283738	rs955275	-0.00482541	rs2159955	0.00204117
rs2836835	-0.0357427	rs6029111	0.000139791	rs5754968	0.000175859	rs2830235	0.00535541	rs5992589	0.00113543
rs11001571	-0.0356197	rs952183	0.000672184	rs11197525	-0.00261674	rs2229599	0.0165843	rs2237936	-0.00680014
rs1576728	-0.035399	rs6420267	-0.00174475	rs3904143	0.00249887	rs7916062	-0.000593479	rs11003134	0.00309658
rs1472959	-0.0352994	rs288298	-0.00081725	rs7374418	-0.00371207	rs11708105	0.00407549	rs6436755	0.00437113
rs999994	-0.0351739	rs651134	0.000708886	rs11200481	-0.00226919	rs11156479	0.000506969	rs11025987	0.00288978
rs2764015	-0.0351235	rs11170685	-0.000416189	rs4609646	0.00419292	rs7992588	-0.00094023	rs9570214	0.0037234
rs7032605	-0.0349451	rs263644	-0.00102635	rs2006996	-0.00640895	rs2784034	0.00226668	rs16916916	0.00723596
rs1557278	-0.0345827	rs1814106	0.00111743	rs4818972	-0.00148818	rs2155965	-0.00430664	rs2836101	0.00325464
rs2587694	-0.0343141	rs11893465	-0.00573088	rs260699	-0.000319031	rs7574941	0.00434068	rs4849167	-0.0021727
rs6903000	-0.0339366	rs7716420	0.000735351	rs9320598	-0.000145715	rs6907289	0.00294703	rs6929631	-0.000634563
rs17058486	-0.0336921	rs6449976	0.00305243	rs873669	-0.001156	rs2299086	0.00163377	rs1983799	-3.12e-05
rs2034472	-0.0333045	rs16829007	0.00122073	rs11568942	-0.00378656	rs6850108	0.00164261	rs3775745	0.00109824
rs7520815	-0.0330691	rs1353674	-0.00200038	rs11163934	-0.00190005	rs10493823	-0.00218876	rs1933316	-0.0026225
rs11087969	-0.0329532	rs7275039	-0.000855548	rs2410053	-0.00384165	rs8123854	0.00228995	rs2408239	-0.00397226
rs2066557	-0.0328775	rs925891	-0.0024345	rs12430213	-0.00195707	rs9584819	0.00180904	rs7328548	0.00764159
rs7656411	-0.0327444	rs7699089	9.55e-05	rs2644919	-0.000179538	rs17054438	0.00115882	rs11132143	-0.000796935
rs3752627	-0.0327282	rs2823126	-0.00170809	rs6640916	-0.00140666	rs5751474	-0.00301979	rs1965009	-0.00333343
rs2724631	-0.032614	rs516419	0.00191416	rs10842643	0.00202457	rs17692909	-0.000769062	rs1589968	-0.000852958
rs28294	-0.0323506	rs17041046	0.000708752	rs2605419	0.00101731	rs1344279	-0.000824675	rs905940	-0.00615496
rs6481298	-0.0315845	rs10904826	0.000847431	rs7090959	0.000496527	rs11198334	0.00434885	rs4506629	0.00023754
rs2455177	-0.031554	rs1565807	-0.000456854	rs2112626	0.000538961	rs17105166	-0.0020043	rs7726584	-0.00109296
rs2838227	-0.0315086	rs6093704	0.00262733	rs5756660	-0.00661683	rs2105476	0.00253735	rs11089325	0.00106832
rs11663520	-0.0314707	rs8048249	-2.12e-05	rs6540263	-0.00240158	rs4644888	-0.00060362	rs12456121	0.0013267
rs6712401	-0.0308488	rs4894228	0.000287403	rs4109078	-0.000275681	rs3796314	-0.0020953	rs4973593	-0.00483068
rs4775783	-0.0308479	rs7159557	-0.000278813	rs2400925	0.0032404	rs8012043	0.00312159	rs17094510	-0.00500263
rs12832235	-0.0306085	rs8137158	0.00134006	rs17282310	-0.000928749	rs6653047	0.00315878	rs4893428	0.00312641
rs11072390	-0.0303041	rs7146139	0.00107216	rs11625738	-0.00311309	rs11851321	-0.000252083	rs7177101	0.000190459
rs876540	-0.0300453	rs7303282	-0.000929802	rs16944514	-0.00127091	rs2066629	-0.00516124	rs6562034	-0.00303046
rs35056454	-0.0296455	rs11945044	0.0020018	rs17066390	0.00068846	rs10103	0.00428884	rs7656771	-0.002684
rs7551132	-0.0291458	rs464690	-0.00360417	rs1032603	-0.00321798	rs16851314	-0.0016907	rs2300565	-0.000268527
rs234040	-0.0290541	rs1350966	-0.00100494	rs11725412	-0.00127478	rs13321840	0.000683769	rs7669478	-0.00200053
rs168636	-0.0290147	rs292732	-0.000762126	rs6589401	-0.00497993	rs17489663	-0.00357269	rs12814812	0.00123204
rs10498585	-0.0286959	rs1333758	-0.000397823	rs115569	-0.00139347	rs11850956	-0.00267764	rs3783728	0.00227892
rs10486023	-0.0283158	rs2715103	-0.00170437	rs17071555	-0.00109078	rs10952303	0.00615998	rs2929564	-0.00392754
rs6780261	-0.0282887	rs6436150	0.000500257	rs2688255	-0.00219054	rs11130807	0.0013212	rs6798020	-0.00125838
rs8110002	-0.0281834	rs9892858	0.00111353	rs2707040	-0.00175935	rs4940663	-0.00731193	rs890345	-0.0065785
rs11140924	-0.0276091	rs3013739	-0.000738402	rs2417202	-8e-05	rs12269159	-0.00432278	rs2804889	0.000907193
rs9369654	-0.0275388	rs996618	-0.000253861	rs16876369	-0.000324738	rs4707981	0.00418436	rs12207463	0.0111373
rs12386620	-0.0269469	rs1322388	-0.00402726	rs7349963	0.001209	rs10234444	-0.0027513	rs11972597	-0.00109208
rs6543234	-0.026668	rs9678975	0.00113444	rs12613171	-0.000850736	rs1982463	0.00261079	rs17753345	-0.00182424
rs911165	-0.0266533	rs16951252	0.00248051	rs7258943	-0.00414611	rs2042300	-0.00120103	rs1402325	0.00536392
rs3757351	-0.0266434	rs9453963	-0.000946133	rs4724950	-0.000462939	rs1074119	0.000127616	rs17146887	-0.00330003
rs11105174	-0.0261758	rs6590504	0.000969557	rs1913195	0.00128809	rs277127	-0.00124168	rs7981590	0.00262848
rs219963	-0.0260317	rs6872933	-0.00151544	rs9381536	-0.00342568	rs4398739	0.00239493	rs11756329	-0.00799965
rs6875660	-0.0258838	rs2963807	-0.00278108	rs9405429	-0.00215058	rs1150615	0.00958943	rs435945	0.00197958
rs9320231	-0.0258612	rs195429	-0.000180904	rs666121	-0.000902299	rs6950044	0.00297145	rs989495	-0.00407091
rs7334517	-0.0256796	rs11175885	0.000170479	rs767957	-0.00124899	rs9541678	0.000867622	rs9600665	0.00255642
rs12652874	-0.0256363	rs3806801	-0.00129889	rs12651951	0.000749343	rs11134201	-0.00696188	rs6453373	-0.00420484
rs1344816	-0.0252704	rs2399010	-0.00204757	rs41445348	0.00350424	rs3732940	-0.0016168	rs1665360	-0.00126313
rs12581294	-0.0251924	rs9943481	0.00123792	rs872103	0.00228983	rs6490943	-0.00141075	rs4765412	-0.00637146
rs7630522	-0.0249427	rs3792558	-0.00015527	rs16832660	-0.000100765	rs41389051	-0.000943809	rs2715260	0.00257541
rs11074200	-0.0244668	rs6574964	0.000706519	rs7173611	-0.00124873	rs11070561	0.000471905	rs11853577	-0.000136665
rs7158108	-0.0234006	rs4885962	-0.00127238	rs2318498	0.00659473	rs216501	0.00223747	rs1030975	0.000860871
rs2317031	-0.0233397	rs16968252	-0.00105111	rs4890120	-0.00304678	rs6507141	0.000148592	rs16978354	0.00830111
rs2060210	-0.0233278	rs2731979	0.000506312	rs226963	-0.00170311	rs2645339	0.000625057	rs9348876	-0.00469581
rs12879582	-0.0230381	rs2039003	-0.00280368	rs7982281	0.00273944	rs942317	-0.000366605	rs3764167	0.00193841
rs7858673	-0.0230134	rs7854391	0.000801233	rs10978905	-0.00042436	rs422134	0.00108152	rs7902755	0.000654456
rs6509765	-0.0227461	rs9910924	0.000850739	rs3898924	0.00458018	rs890345	-0.00461298	rs34973105	0.000951009
rs493725	-0.0226788	rs7112596	-0.00097076	rs4245109	-0.00156376	rs3913035	-0.00430666	rs17199026	-0.0037936
rs7901658	-0.0225029	rs10867100	-0.00219476	rs7913907	0.000681181	rs12784228	-0.00186404	rs17695753	0.000202335
rs11144996	-0.0222832	rs10115719	-0.000619236	rs12349082	0.0015491	rs10752123	-0.00149562	rs11008689	-0.0033258
rs16928297	-0.0207962	rs7084684	-0.000627922	rs12273080	-0.00482188	rs4936323	8.65e-05	rs11021446	-0.00702578
rs3845165	-0.0206806	rs354926	-0.00409408	rs2280170	-0.000160326	rs1605987	-0.00229367	rs17159152	-0.00259583
rs696256	-0.0206626	rs10194455	-0.00102013	rs4073625	-0.000216052	rs1851065	-0.00361577	rs7613581	0.00698826
rs8053463	-0.0205072	rs572296	-0.000642754	rs7182422	-0.00239815	rs205425	-0.00329078	rs9302496	-0.00845254
rs6717741	-0.0203481	rs12066406	-4.53e-05	rs4668885	0.00323317	rs4669229	-0.00200047	rs10495485	0.00201116
rs732431	-0.0203261	rs2232932	0.00541777	rs992564	-0.00152838	rs6581046	-0.000721922	rs2254210	-0.000973792
rs10882332	-0.0202419	rs2804463	-0.00286222	rs16931894	0.00213807	rs1885523	-0.000628058	rs10736703	-0.00328182
rs17062449	-0.0198929	rs9369654	0.000104184	rs9347060	0.00164905	rs1247557	-0.00133388	rs12538366	0.00743214
rs249739	-0.0197522	rs7702167	0.00195593	rs12516534	-7.32e-05	rs10516081	0.00174506	rs10484886	-0.0011302
rs17140993	-0.019635	rs6919345	-0.00349722	rs1526500	0.00335545	rs10085711	0.000476665	rs12672066	-0.000897443
rs17105736	-0.0193524	rs17092424	0.00190513	rs1944090	-0.00206933	rs4753613	0.000650654	rs1320722	0.000447571
rs9655117	-0.0192186	rs6937122	6.02e-05	rs6969128	0.00200774	rs2108370	0.00162571	rs17608771	0.00461803
rs4723101	-0.0190988	rs7805508	0.00163384	rs1594424	-0.00459308	rs917404	0.00210231	rs12682470	0.00713027
rs7304558	-0.0190958	rs991532	1.6e-06	rs11114068	4.85e-05	rs9533256	-0.000852479	rs4284518	0.00433664
rs817826	-0.01875	rs7049154	-0.00209294	rs11255605	-0.00233143	rs743166	0.00205995	rs4980054	-0.00232577
rs1809699	-0.0187153	rs10968732	0.000928298	rs10818805	-0.00287445	rs4619046	-0.00294898	rs13376974	0.00220191
rs1386620	-0.0185307	rs9990204	-0.00155284	rs729243	0.00323508	rs1433408	0.00393562	rs11734085	-0.00115574
rs6422142	-0.0182814	rs7563974	-0.00110016	rs10511403	0.00105945	rs2399109	-0.000236746	rs2286720	0.00442216
rs6918467	-0.017882	rs172239	-0.000313472	rs2214717	-0.00294059	rs3812368	-0.00371748	rs17263801	0.00209876
rs2954756	-0.0177821	rs7191687	0.000793571	rs4785871	0.00280898	rs11655394	-0.00251466	rs16964261	-0.00557181
rs2795018	-0.0174571	rs10502580	0.000728404	rs12461195	-0.000550247	rs394457	0.00365481	rs13039230	0.00622483
rs307415	-0.0171923	rs7846229	0.000364367	rs10465048	-0.00124056	rs781955	-0.00394119	rs10983562	-0.00292468
rs1553530	-0.0169411	rs371869	-0.00105652	rs12523382	0.000789476	rs353249	0.000801734	rs867339	-0.00282194
rs745239	-0.0166988	rs10869840	0.00198863	rs11252838	-0.00177562	rs11015877	0.00613289	rs16911165	0.00423175
rs449705	-0.0165408	rs2409517	-0.00378172	rs5980881	0.00195264	rs211640	-0.000537814	rs2996018	0.00105621
rs7087213	-0.0164252	rs2660149	-0.000595788	rs10838567	0.00402824	rs10769598	0.003062	rs11236673	-0.00265523
rs2835649	-0.0163456	rs4911320	-0.00133833	rs5762401	-0.000178444	rs427991	-0.00277674	rs235360	-0.000991679
rs2213736	-0.0160745	rs10908776	0.000260814	rs4657449	-0.000421834	rs6697794	0.00102864	rs1887055	0.00164093
rs2910225	-0.0159912	rs2934901	-0.00508143	rs2612793	-0.000611352	rs12327159	0.00797648	rs9636067	-0.000758384
rs1165926	-0.0158019	rs1995236	0.00152286	rs1032292	-0.00112754	rs4680068	-0.000450151	rs334538	0.000828299
rs4289144	-0.0157577	rs1036543	-0.000795708	rs6433859	-0.00116479	rs4674821	0.000186659	rs6720459	-0.000807637
rs10449293	-0.01551	rs262603	0.0069761	rs1535179	-0.000437689	rs2748702	-0.00625326	rs1203699	-0.0056546
rs12155512	-0.0154685	rs6463079	0.000933005	rs10265651	-0.00173219	rs11771549	-0.00110788	rs9298535	-0.00137119
rs1156082	-0.0151647	rs17077559	-0.00315821	rs7749355	0.00781977	rs6930576	-0.00251113	rs270289	-0.00164734
rs1496083	-0.0149146	rs709616	-0.000286939	rs16917234	-0.000708194	rs4756270	-5.15e-05	rs1144925	-0.00279728
rs6940323	-0.0139769	rs4374753	-0.000789696	rs9343914	0.000999679	rs11759652	0.00188027	rs532654	0.00284183
rs7253024	-0.0138014	rs8071313	0.00432297	rs1495274	-0.00147842	rs12607737	0.00332649	rs11152033	-0.00329839
rs13390174	-0.0137934	rs6422637	0.00144149	rs10910387	-0.00227981	rs9431663	0.00268527	rs17025414	-0.00257889
rs17009212	-0.0136187	rs10516296	-0.00181411	rs2702414	0.00123064	rs2597875	-0.000445759	rs495515	0.00305281
rs4842479	-0.013566	rs7103088	0.000339796	rs1861932	-0.0012816	rs7989474	-7.79e-05	rs4769188	-0.00490777
rs9861814	-0.0133346	rs12466062	-0.00378515	rs41332945	0.000646161	rs9883783	0.000853104	rs164961	-0.00168777
rs3924767	-0.0118028	rs711826	0.00111323	rs3772353	-0.00559998	rs9826491	-0.00176333	rs11675231	-0.00501428
rs5953916	-0.0117507	rs6418808	-0.000653878	rs6627772	-0.000698084	rs17245537	-0.00862603	rs6627004	-0.00324215
rs6595593	-0.0116448	rs7703910	0.00100735	rs17673653	-0.00280926	rs12659898	0.000900789	rs689035	0.0028444
rs2250351	-0.0114247	rs7093438	-0.00147644	rs1505198	0.00297531	rs7111065	0.000385118	rs1425800	0.00476473
rs7802428	-0.0108835	rs9494266	-0.000524374	rs2158602	0.000734393	rs12701628	-0.00633676	rs17151130	0.00614286
rs2216164	-0.0105708	rs1788958	-0.000168842	rs12315733	-0.00340046	rs9510991	-0.00439248	rs7957007	0.00407368
rs4521338	-0.0105152	rs16862837	-0.000446176	rs17008164	-0.000613115	rs6825740	0.000840251	rs17090446	0.00270908
rs17774910	-0.0104057	rs6967342	0.000559964	rs6467723	0.00291001	rs17156039	0.00481301	rs1393845	-0.00240091
rs10756585	-0.0103315	rs10975018	0.000335684	rs10978861	0.00222396	rs7035535	0.000616019	rs7094118	-0.00238496
rs9864154	-0.0102332	rs1400210	0.00231205	rs12638324	-0.00298446	rs7640773	0.00387815	rs6788142	0.00130557
rs351776	-0.0102096	rs7789430	-0.000506236	rs378617	-0.00285582	rs7832180	-0.00451622	rs11774914	-0.00140748
rs7629689	-0.0101825	rs1521807	-0.000152886	rs16871393	-0.000528315	rs9873712	-0.00229005	rs4687347	-0.00235579
rs460698	-0.0100809	rs1526124	0.00287264	rs4794571	0.00100723	rs28622320	-0.00168064	rs8085067	0.00400366
rs3770551	-0.0100407	rs1899375	0.000331393	rs4076920	0.00329301	rs6437242	-0.00242828	rs12328774	-0.00181879
rs1364066	-0.00970732	rs8033394	-7.12e-05	rs7404672	0.0107831	rs200287	-0.00157372	rs2966042	-0.00527967
rs2608173	-0.00938378	rs11070414	0.000668631	rs12438714	0.00253636	rs2133774	0.00223245	rs17140355	0.00318014
rs11004142	-0.00929193	rs7099743	6.62e-05	rs7093891	0.00276861	rs2147744	-0.00204712	rs12577722	0.00104881
rs2019382	-0.00905793	rs9947634	0.0031027	rs917946	-0.00131206	SNP_A-2212721	0.000490601	rs379192	0.00417405
rs7099427	-0.00882681	rs3904193	-0.000713275	rs524386	-0.00111013	rs11021166	-0.00317294	rs4310643	0.00223196
rs6544135	-0.00872795	rs6542651	-0.000359601	rs10490662	0.00510061	rs1005077	3.63e-05	rs13391237	-0.000302598
rs10955705	-0.00860672	rs6472536	0.00462008	rs1013511	0.000410134	rs10965112	-0.00453174	rs1772921	-0.00462816
rs5905491	-0.00839214	rs16997431	-0.00334446	rs5936609	0.00116301	rs4830580	-0.00234432	rs964528	0.0035268
rs12295814	-0.00740459	rs826082	0.000838069	rs6590759	-0.000837652	rs450045	-0.000475425	rs17121643	-0.00392164
rs4704397	-0.00739484	rs4632595	0.00138817	rs11960137	0.000911359	rs991035	-0.000918179	rs17101280	-0.00266977
rs6875010	-0.00729744	rs7657097	0.00343939	rs4916821	0.000787001	rs874062	-0.00168724	rs2161230	-0.00364033
rs7010437	-0.00710368	rs16879095	0.000435554	rs2383134	-0.000186537	rs1327541	-0.00605317	rs10982946	-0.002111
rs13034301	-0.00686332	rs13414727	0.000802056	rs12616403	0.000138899	rs17820651	-0.000235722	rs4853247	-0.00103293
rs4814928	-0.00683715	rs9958362	-0.00209535	rs2103613	-0.00513891	rs7252494	-0.000623788	rs6042992	0.00108001
rs9992154	-0.0065443	rs10000609	-0.00147586	rs10520419	0.000373294	rs11736639	-7.66e-05	rs7668696	0.00156126
rs133882	-0.0065425	rs2869962	0.00311109	rs4822015	0.00489672	rs1065758	-0.0107238	rs16984654	0.00238692
rs260699	-0.00651988	rs17018347	-0.00497717	rs1486176	-0.000586125	rs7422689	0.00198001	rs4325750	0.0026198
rs2125644	-0.00650784	rs12282146	0.00338421	rs4519134	-0.00390578	rs701057	-0.00095705	rs4603365	0.000899093
rs12323568	-0.00604758	rs1572018	-6.78e-05	rs17175231	-0.00228709	rs10498479	0.00379039	rs1241649	0.00127788
rs740671	-0.00572871	rs6504438	-0.00364582	rs8083132	-0.00272626	rs9958493	-0.00169998	rs1673130	-0.00104591
rs9318020	-0.00504914	rs661114	-0.000125805	rs2484114	-0.00121192	rs7996321	0.0020529	rs1570900	-0.00293641
rs1794942	-0.00399164	rs2724631	-0.000575148	rs720051	-0.00186467	rs17058855	-0.00188642	rs12867234	-0.00445649
rs10833206	-0.00379382	rs4615932	-0.00145938	rs4944217	0.00320801	rs513461	0.0030901	rs2441693	0.000423071
rs17216448	-0.00343768	rs5754506	-0.000148851	rs4828400	1.79e-05	rs1546885	0.00466755	rs12690384	-0.00226447
rs7038554	-0.00316398	rs16906150	-0.000696922	rs17697960	-0.00109367	rs1227094	0.00279505	rs7924071	0.00474819
rs771306	-0.00306889	rs2889672	-0.0019403	rs3738533	0.00220662	rs9424433	0.00643434	rs11118155	0.00874712
rs11123625	-0.00296657	rs7537172	0.000275776	rs1029686	-0.00330434	rs41371046	0.000398968	rs17012436	-0.00152871
rs7223620	-0.00293366	rs613130	0.00104576	rs8044706	-0.00038817	rs7223205	-0.0017353	rs3138031	0.00268102
rs10918985	-0.00267081	rs857682	0.000198194	rs12075712	0.00403683	rs6427699	-0.00238837	rs1414355	0.00496447
rs2033870	-0.00263806	rs10197046	-0.000915382	rs16832572	-0.000684472	rs1530018	0.00321523	rs7601227	0.00255163
rs17120201	-0.00199112	rs7126083	0.00268431	rs4026022	-6.02e-05	rs7136949	0.00697865	rs7486235	-0.00378532
rs449239	-0.00190664	rs1195250	0.00368238	rs12541649	-0.000418321	rs6944993	0.00438338	rs1351225	-0.00389477
rs12808387	-0.00189742	rs4376830	0.000153294	rs4944584	-0.000805279	rs562966	0.00581302	rs10502035	0.00248619
rs4983387	-0.00180891	rs1253837	0.00183768	rs11159621	-0.000773853	rs10136149	0.000291819	rs10137668	0.00198192
rs7228914	-0.00178444	rs7184762	-0.000768551	rs4792217	-0.0012403	rs607840	0.000816008	rs1918678	-0.000463649
rs7598924	-0.00175265	rs2998402	-0.00325767	rs446947	-0.00123904	rs13422487	0.00295458	rs11123625	0.000774227
rs16977106	-0.00163382	rs6499075	-0.00188471	rs2113307	0.00224009	rs17138469	8.75e-05	rs1868826	0.00056643
rs7103088	-0.00149559	rs7118970	2.56e-05	rs11063291	0.000508732	rs1988017	0.00686165	rs17223144	0.00131464
rs259130	-0.00130592	rs6552389	0.00192542	rs2913384	-0.000459107	rs6885758	0.00459392	rs1363564	-0.000869673
rs10753870	-0.00130117	rs7524237	-0.00758583	rs746110	0.00550598	rs6428134	-0.000782427	rs12140469	0.0015625
rs2071025	-0.00124709	rs7737644	0.000568451	rs17747449	-0.00163679	rs16879995	0.00336078	rs6920975	-0.00181328
rs6754397	-0.00061532	rs1340117	0.000172863	rs3748006	-0.00280857	rs12029988	-0.00372341	rs17043515	-0.0035008
rs4945704	-0.000609853	rs6907857	-0.00202138	rs742813	-0.00198168	rs6455544	-0.00551219	rs17133677	0.00445387
rs1254389	-0.000580039	rs830601	-0.00172685	rs4697854	-0.00198705	rs1027176	-0.0037498	rs2239612	-0.00851031
rs10954950	-0.000570985	rs10260295	-0.00498942	rs16936922	-0.000211349	rs16916540	0.00665405	rs16910092	-0.00351209
rs1188184	-0.000528276	rs1478668	-0.000958704	rs12856544	-0.00396912	rs862132	0.00105591	rs17096670	0.00396017
rs16860679	-0.000426852	rs11808955	-0.00431268	rs42676	-0.00145831	rs10926835	-0.000258444	rs12568268	0.00271071
rs17163130	-0.000372796	rs10157343	-0.00154359	rs6691852	0.000767898	rs1125952	-0.00138043	rs2106096	0.0118532
rs12379804	-0.000342595	rs2996368	-0.00355763	rs542172	-0.00058377	rs12220353	-0.00542668	rs11101370	0.00046036
rs13021209	1.37e-05	rs13417398	-0.000536564	rs2241241	-0.00133682	rs6547739	0.00383017	rs11692696	0.00130392
rs4131175	0.000111297	rs2825326	-0.00191221	rs5953457	0.00215923	rs11705496	0.0014344	rs7053871	-0.00190724
rs4694381	0.000219917	rs7650237	0.000288033	rs2293119	0.00360478	rs974587	0.000222663	rs12642816	-0.000995924
rs4544772	0.000231372	rs16861041	0.00493743	rs17050679	-0.00169772	rs6823076	-0.00458141	rs11732932	-0.00544396
rs7376345	0.000239765	rs9998204	-0.0047205	rs4487496	0.000640002	rs6893795	0.00441619	rs12523012	-0.00482409
rs17206779	0.000527541	rs7667026	-0.00033013	rs17799481	-0.000761014	rs1428489	-0.00462137	rs2119001	0.0013544
rs2998402	0.000590145	rs2485045	0.000812987	rs17163130	0.00519072	rs4539108	-0.00675548	rs11584217	0.000940215
rs735480	0.000702981	rs17096637	0.000806052	rs9323913	-0.00238302	rs2819809	0.00171738	rs10137954	0.00535818
rs1862175	0.000861776	rs6871808	0.00203674	rs12518165	-0.00469412	rs17057631	0.00312323	rs2115512	0.000800505
rs698613	0.000927017	rs9928871	7.21e-05	rs4790200	-0.00216464	rs12947167	-0.00125863	rs12326073	0.00126153
rs4941187	0.00113146	rs8059887	-0.00372171	rs3027267	-0.000326719	rs4798677	0.000348233	rs10502408	-0.00141982
rs804209	0.0012104	rs2868185	-0.00310994	rs35411	-0.00156814	rs16872453	6.3e-05	rs16896980	-0.00212489
rs6503211	0.00125753	rs7193298	-0.00175946	rs16968430	-0.00730833	rs1513753	-0.00486546	rs3093704	0.00243088
rs1429657	0.00169936	rs7799309	-0.00265999	rs13279569	0.00137688	rs4872539	0.00216195	rs4733676	-0.000764491
rs12273350	0.00178438	rs7117590	-0.00101742	rs2442100	0.00214041	rs1812406	-0.000102657	rs17615723	-0.000499932
rs11120799	0.0019978	rs2501796	0.00574654	rs4920385	-0.000802212	rs9726285	0.000791543	rs12074230	0.00193372
rs7275079	0.00202363	rs10403916	-0.000465784	rs4811769	-0.00126364	rs6085753	0.0010123	rs6083562	0.00376227
rs1259293	0.00205813	rs2367412	-0.00356362	rs41323250	-0.00383097	rs10804856	0.000641824	rs12233533	0.00155211
rs1375775	0.00294894	rs9844584	0.00109571	rs1405154	-0.00273529	rs3821987	0.0100409	rs11942115	0.00431105
rs8091662	0.00299557	rs9925793	-0.00818265	rs4548846	0.00044049	rs9892756	0.000833204	rs10468735	0.000282711
rs5755536	0.00351098	rs707552	0.00103292	rs5750871	-5.84e-05	rs2837906	-0.000742262	rs5768918	0.00147035
rs7010076	0.00358525	rs11994011	-0.000346169	rs4385434	8.16e-05	rs7011543	-0.000824192	rs13440446	-0.00130366
rs4737715	0.00379245	rs11203815	5.71e-05	rs2063497	-0.000905222	rs1478955	0.00271598	rs6474862	0.000255325
rs17063040	0.00419287	rs2257043	0.000162371	SNP_A-2102605	-0.00396752	rs7813802	0.00261376	rs1078330	-0.00357704
rs12544872	0.0047111	rs1405248	0.00132285	rs12541215	-0.00512781	rs4554462	0.000284073	rs12005932	0.00402383
rs7056936	0.004923	rs12013258	-0.00371209	rs7891474	-0.00163109	rs4824325	-0.00145548	rs12687389	0.00133097
rs4766348	0.00537429	rs553998	-0.000313046	rs10492142	-0.0023209	rs7302091	0.00039088	rs35638	-0.00097051
rs7642335	0.0053869	rs7622068	-0.00191717	rs6801194	-0.00100993	rs2001309	0.00139677	rs41446649	0.00375815
rs1614677	0.00549305	rs7320300	0.000555287	rs17108400	0.00147559	rs3742835	-0.00225303	rs1958978	0.00123133
rs7577460	0.00559018	rs7553734	-0.000615174	rs640718	-0.00445644	rs2025017	-0.00288503	rs1034018	0.000838069
rs17088531	0.00595464	rs11974602	0.00124506	rs4736872	0.000615029	rs2551715	-0.000377162	rs9650554	-0.00329581
rs6789806	0.00633431	rs1432373	-0.00190522	rs10030893	0.000453473	rs17671434	-0.00218116	rs17828052	-0.0063302
rs10853963	0.00644739	rs12103532	-0.00152655	rs4243256	-0.00263978	rs1893354	0.00350742	rs8089939	0.0042274
rs941796	0.00648223	rs1671825	-0.00124304	rs6128983	0.00145962	rs2423578	0.00329058	rs6063180	-0.00251961
rs1129271	0.00653101	rs9942584	-0.000752426	rs878237	-0.00445391	rs2693744	-0.00109481	rs16922281	0.00260098
rs16911265	0.0066595	rs11812424	0.000884275	rs2077733	-0.000143742	rs2420248	-0.000123429	rs10831742	-0.000895343
rs2991708	0.00700125	rs654735	-0.00356545	rs17114957	0.0002917	rs2039603	-0.00135975	rs957132	0.000801208
rs11638802	0.0072561	rs11846707	-0.00153535	rs16962863	-0.00321775	rs2930590	0.00200757	rs2133093	-0.00228401
rs7754217	0.00730249	rs7727502	0.00504465	rs9374629	-0.00401375	rs592423	0.00187594	rs17078169	-0.00735925
rs6954379	0.00740981	rs10234567	-0.000335171	rs3757557	0.00396614	rs10263050	-0.00456051	rs10236495	0.000120605
rs2349251	0.0074592	rs6092078	0.00157037	rs9626091	-0.000847217	rs9622750	0.00186451	rs134468	0.0013315
rs7748095	0.00765563	rs547797	-0.00236373	rs3892356	-0.00206723	rs2007170	0.00550493	rs17170228	0.00160069
rs4801275	0.0078968	rs9960026	0.00100411	rs918171	-0.00236894	rs2156646	0.000702314	rs2368524	-0.00394537
rs1487926	0.00804089	rs3131260	0.000706829	rs2066883	0.00121973	rs5919772	-0.00389061	rs4827600	-0.00362635
rs7948443	0.00821257	rs2434465	0.000882087	rs1317928	0.0044033	rs981013	0.00419791	rs7305919	-0.00218758
rs5982662	0.0082674	rs6064887	-0.000171519	rs2239941	-0.000382369	rs5752503	0.00154508	rs6530045	0.00177805
rs1065457	0.00832512	rs10923995	0.000565105	rs1573129	-0.000841489	rs4845406	0.0010822	rs3904795	-0.000899441
rs766968	0.00857914	rs9847961	-0.000366395	rs17164682	0.00257563	rs3928247	-0.00497852	rs3772646	0.00322991
rs41505349	0.00862869	rs16949391	-0.000852144	rs9926071	-0.00180356	rs9923888	0.00071714	rs16950734	-0.000182681
rs1435468	0.00896557	rs2755165	-0.00284806	rs720024	-0.000510565	rs7298053	0.00098065	rs5484	-0.00447861
rs11723349	0.00915948	rs6786251	0.00469489	rs17608186	0.00185169	rs10516207	-0.00600566	rs17462091	-0.00399783
rs10840002	0.00926133	rs713252	-0.000372352	rs12276972	0.000142181	rs41460849	-0.00628583	rs11213140	0.00382942
rs532053	0.0092997	rs16857722	-0.00229958	rs10517515	-0.00315649	rs2011511	0.004663	rs17660061	-0.00226997
rs6958122	0.00959616	rs10282285	-0.000626221	rs11203734	-0.00141832	rs2062331	0.00273517	rs1269704	-0.0020486
rs1022010	0.00964953	rs7690923	-0.000948358	rs13105926	0.000896075	rs4245936	-0.0177272	rs10213366	-0.00520933
rs6432765	0.0111149	rs10186260	-0.00108883	rs7574442	0.00114281	rs10932835	0.000401753	rs6744405	-0.00564844
rs1980394	0.0111231	rs7690116	-0.000732389	rs1092913	-0.000177099	rs2580084	-0.00176654	rs1443903	0.000168067
rs10425448	0.01161	rs4630583	0.000141151	rs9956090	0.0024413	rs10514884	0.00250653	rs7254612	0.00556653
SNP_A-4230202	0.0116953	rs9466231	0.00054323	rs9383493	0.00152506	rs17592412	0.00787589	rs1976131	0.00422334
rs7727794	0.0117129	rs1946267	-0.000664419	rs4608884	0.00106112	rs4446484	0.0016299	rs9477322	-0.00173574
rs7174832	0.0122059	rs7154960	0.000221381	rs9788745	-0.000736353	rs1822105	-0.0030354	rs11630316	0.00440311
rs17311899	0.0125016	rs5755536	1.27e-05	rs11092976	-0.000239002	rs5981109	0.00268447	rs213684	-0.00366319
rs12649171	0.0131144	rs6446975	-0.000614231	rs1366363	-0.00255982	rs7737970	0.00207293	rs4867297	-0.00503395
rs661114	0.0138217	rs7124123	0.000209404	rs11177088	0.00285545	rs7986968	0.00477262	rs11059698	0.00332499
rs11032300	0.0140965	rs12249246	0.00146528	rs948764	-8.55e-06	rs414864	-0.00246278	rs8181551	-0.00130322
rs713252	0.014142	rs7902637	0.00190671	rs3815045	0.00404925	rs7127578	-0.00516977	rs1821616	-0.000894806
rs1013724	0.0143252	rs548976	-0.000575369	rs887315	-0.00628247	rs1145398	-0.000676562	rs9667295	0.00166031
rs9790249	0.0144509	rs6774856	-0.00362697	rs3911406	-0.00205919	rs333323	0.00317557	rs11130978	-0.00329005
rs888656	0.0147045	rs7716441	-0.00310052	rs12110662	0.00102898	rs2237189	-0.0023002	rs6940128	-0.000982935
rs347897	0.014946	rs4907604	0.00097374	rs41348245	0.00286938	rs2922647	-0.00295271	rs2798370	0.00295493
rs1543973	0.0149696	rs10175438	-0.00116153	rs12612547	-0.00251111	rs11687792	0.00908543	rs3856500	0.00481275
rs9854461	0.0151882	rs11922836	-0.000940879	rs4832776	-0.000516931	rs6774540	0.000207186	rs17293860	0.00121479
rs7177670	0.0158763	rs7145714	-0.000287285	rs12434632	0.00119585	rs9671457	0.00232406	rs17616316	0.00355642
rs41439744	0.0160481	rs10157273	-0.000987545	rs7529880	0.00016478	rs697841	0.00225348	rs696945	-0.00452129
rs16938737	0.0160536	rs2958757	-0.000391452	rs16886378	-0.00042644	rs16899055	0.00327663	rs2164000	-0.00263121
rs7785790	0.0161411	rs10499663	4.59e-05	rs10503186	0.00142933	rs17166902	-0.00126563	rs7814933	0.000769411
rs17074039	0.0167547	rs6813178	-0.000147322	rs17663246	0.000462632	rs3860650	-0.000188477	rs2388001	-0.00203182
rs4830580	0.0174922	rs6061279	-0.000210391	rs4830758	0.00137446	rs11089779	0.000801161	rs5933842	-0.00203771
rs6963097	0.0175053	rs7782729	0.000770616	rs4726114	0.000701138	rs1419559	-0.00201496	rs10111172	0.0018418
rs6468274	0.0175617	rs10257495	0.000160704	rs11784872	-0.000368241	rs7825948	0.00142718	rs911492	-0.00162242
rs11013273	0.0175701	rs6602601	0.00391743	rs1871063	0.00144413	rs1326357	0.00712336	rs2237866	0.000860413
rs6015914	0.0176641	rs6048154	-0.00010429	rs2836536	-0.00128737	rs4239696	0.00167051	rs2019116	0.000649044
rs8036059	0.0177033	rs2146327	-0.000913158	rs1022850	-0.000981975	rs1958669	-0.000397432	rs17103170	0.00388083
rs4965451	0.0179105	rs6575785	0.00227902	rs11072390	-0.00601783	rs7177659	0.00135612	rs12593834	-0.00895891
rs1519299	0.0182718	rs6709476	0.000317112	rs905307	0.00172573	rs2890701	-0.00265951	rs6711054	-0.00219777
rs7034799	0.0183286	rs803732	0.000100566	rs16911265	-0.00330246	rs16933997	-0.000739557	rs6585151	0.00424385
rs1854935	0.018587	rs10859541	-0.000749731	rs1218835	-0.00139613	rs1164139	0.000376602	rs9557595	-0.00208832
rs2239946	0.0192762	rs16953594	0.00574051	rs2028592	0.000186738	rs8047029	0.00456262	rs870641	0.00232245
rs1924381	0.0193838	rs10160926	-0.00311312	rs1218850	0.00312118	rs4107301	-0.00469031	rs4772360	0.00130258
rs7842699	0.0194395	rs7007896	-0.000533408	rs10511493	-0.000602777	rs12555932	0.0021137	rs4743611	-0.00111276
rs12652389	0.0201299	rs10070326	-0.000703482	rs1549152	0.000202571	rs10061370	-0.00203234	rs702085	0.00538419
rs6733823	0.0203874	rs13010726	-0.00491054	rs17010025	0.00367629	rs6802411	0.00251078	rs7617791	-0.000607211
rs534757	0.0205455	rs17112926	0.00187338	rs17187078	-0.00163224	rs726957	0.00443463	rs2022767	-0.00205261
rs7800817	0.0207661	rs7769343	-0.000752691	rs2384982	0.0016449	rs9641335	-0.000622063	rs7790549	-0.00478193
rs222108	0.0207876	rs12006620	0.000218787	rs16983501	-0.00137978	rs16983758	-0.000823652	rs659521	-0.00114141
rs1442728	0.0209935	rs962392	-0.000189051	rs17149785	0.00282051	rs220860	-0.00294424	rs7124287	0.00201708
rs16979347	0.0222007	rs1688186	-0.00107634	rs3992081	0.000240961	rs713905	0.00138518	rs5970861	0.000186933
rs10418237	0.0224639	rs1557668	-0.000942239	rs3091326	-0.000855748	rs4105209	0.0025445	rs11081985	0.00343514
rs16995427	0.0225587	rs4825140	-0.000670334	rs4328010	-0.00107941	rs4827710	-0.00231547	rs16992983	0.00301158
rs2280170	0.0225941	rs6887662	-0.00092808	rs2287888	0.000257663	rs12108922	-0.00405129	rs6919059	-0.000381358
rs12413026	0.0232326	rs16924036	-0.000254433	rs363400	-0.00138243	rs1749344	0.00353397	rs7940961	0.00044002
rs8029883	0.0239621	rs1589918	-0.000556549	rs12440502	0.000679302	rs1036521	0.00107799	rs12904405	-0.000253165
rs7781422	0.0242291	rs2085930	-0.00374307	rs939962	0.00218531	rs16869339	-0.000856328	rs6942609	-0.00169471
rs1419771	0.0244001	rs16895689	0.00730164	rs17169320	-0.00609023	rs2299262	-7.32e-05	rs3735028	-0.00520622
rs5936657	0.0244316	rs2236005	-0.00025175	rs7881752	-0.00212821	rs6413623	-0.00795057	rs1572055	0.000203486
rs13025749	0.0247562	rs924229	-0.00627546	rs10496176	0.000507522	rs11679895	0.0049373	rs17031435	0.00100259
rs529334	0.0249071	rs2663048	-0.000959856	rs11038170	0.00291098	rs9633889	0.00166104	rs12422149	-0.000569869
rs4732279	0.0254182	rs3108069	0.00176724	rs10105815	-0.00119629	rs1978980	0.000915395	rs13274943	-0.00103004
rs6452233	0.0260883	rs17026176	0.000512293	rs9293817	0.000247762	rs6555625	0.00285338	rs309593	-0.00225948
rs16867665	0.0265392	rs1099246	-0.00372662	rs1990745	-0.0021011	rs230877	0.00192157	rs2950044	-0.00125756
rs17141840	0.0270477	rs1560919	-0.000613047	rs9379687	0.00130404	rs1359519	0.00171464	rs1485377	-0.00397416
rs2076188	0.0271524	rs6890493	-0.000208164	rs6924682	-0.00140256	rs17739747	0.00337564	rs1984284	-0.00237093
rs2359700	0.0271906	rs16858726	-0.00309649	rs11119022	-0.00411492	rs10801260	0.00240956	rs12402406	-0.00215965
rs1844573	0.0272201	rs16823651	-0.00302169	rs4845048	0.00362294	rs424535	-0.00098489	rs1329097	-0.00131098
rs6589567	0.0274707	rs11036794	-0.000128828	rs12794777	0.000512909	rs10878496	-0.00256951	rs11051764	-0.000697053
rs10789901	0.0279483	rs1566270	0.000608778	rs4938068	0.00261659	rs11045272	0.00267605	rs12582913	-0.000446042
rs11895310	0.0279991	rs6683038	0.00168566	rs11688605	0.00157074	rs218183	0.0027905	rs16860679	0.00241874
rs944861	0.0285463	rs4263016	0.00264494	rs2422677	0.000217045	rs259234	0.00118368	rs2019382	-0.00484799
rs10508520	0.0285707	rs10508278	-0.000108091	rs1907341	0.00371966	rs7899942	0.00591996	rs11021918	0.000105807
rs13202853	0.0289377	rs17081584	-0.00249387	rs1321606	0.00540232	rs9479367	0.00495408	rs2749677	0.00071906
rs194168	0.0289444	rs4775275	0.00513042	rs1553612	0.00746175	rs13331483	-0.00569604	rs1053605	-0.0106317
rs12587684	0.0290416	rs10220140	-0.000117852	rs9554742	0.00034617	rs17714776	0.00393896	rs10140682	0.00197784
rs4859848	0.0291636	rs4696917	0.000812361	rs6536808	-0.00182783	rs12649554	-0.00307611	rs2048161	-0.0018349
rs9923061	0.0293226	rs6496140	-0.00402865	rs17696760	-0.00244049	rs1110543	-0.000625383	rs1110763	0.004909
rs9293817	0.0294949	rs2289256	-0.000401041	rs2272600	-0.00237094	rs11958977	-0.0087017	rs574071	-0.000930536
rs6118169	0.0295651	rs689104	-0.000582542	rs1961721	-0.000621771	rs9964109	0.00403432	rs11083505	-0.00172056
rs10780119	0.0296728	rs6886680	-0.00613693	rs4960095	0.00634096	rs9379245	0.00444516	rs2295120	-0.000308971
rs7884737	0.0299924	rs412841	0.000781224	rs5986678	-0.00107281	rs5765916	-0.000374364	rs5935978	9.27e-06
rs9308647	0.0300326	rs7574674	-6.99e-05	rs6751266	0.00204594	rs9287986	0.00396348	rs11122825	-0.00884965
rs6986302	0.0300672	rs10504696	0.000417781	rs10967598	0.000855301	rs1339273	-0.00277824	rs17053975	-0.000375374
rs7158064	0.0301838	rs285089	0.000285089	rs12590835	0.00124402	rs11622810	0.00345473	rs17100844	0.00484106
rs1007126	0.0304032	rs1697559	-0.00239519	rs2833256	-0.00505237	rs6030019	-0.00071237	rs9979508	-0.00209577
rs7780155	0.0305573	rs9455623	0.00378531	rs4729759	-0.000497336	rs10281084	0.00564779	rs727359	-0.00174024
rs10886674	0.0307053	rs1551067	-3.97e-05	rs11230889	0.00130988	rs7113769	0.00552224	rs2253725	-0.00121553
rs1333294	0.0307974	rs773835	-0.00110316	rs914561	0.00165317	rs200738	-0.00272798	rs6101248	-0.00229008
rs10052921	0.0308197	rs6834705	-0.00125377	rs1368329	-0.000493446	rs2605198	0.00852017	rs17796714	-0.00325943
rs355675	0.0309953	rs6812570	0.000509303	rs7672340	0.00105998	rs1548469	-2.39e-06	rs13116332	0.000935213
rs4721781	0.0314447	rs235679	2.9e-05	rs41470452	-0.000850825	rs1558434	0.00352286	rs1524056	-0.00387149
rs476324	0.0314515	rs6469576	0.000476702	rs12553948	-0.00303957	rs977937	-0.00361767	rs16907557	-3.57e-05
rs9497623	0.0315621	rs6931135	-0.00356784	rs4722175	0.000647343	rs766838	-0.00248903	rs2079217	0.00314852
rs4841653	0.0318635	rs10244528	0.00402813	rs3808368	-0.00283358	rs10094541	-2.17e-05	rs441383	-0.00279293
rs6088443	0.0327218	rs11663465	-0.000290353	rs6023582	0.0026292	rs8108040	-0.000977426	rs4401272	-0.00235712
rs4920310	0.0332225	rs6685960	-0.00835732	rs11249024	-0.000964335	rs728337	0.000154782	rs17427202	-0.00498568
rs6559257	0.0332579	rs1041205	-0.00037584	rs10763132	-0.000543691	rs3862501	-0.00290477	rs236200	0.00250218
rs8137158	0.0337546	rs1571462	0.00200093	rs6640485	0.00275104	rs1046453	0.000576579	rs11795810	0.00458905
rs17132406	0.0339308	rs16843486	0.000837441	rs4865080	0.00882171	rs731069	-0.00344062	rs376617	-0.00331115
rs12603040	0.0343684	rs3909546	0.000811437	rs11642715	0.000774489	rs12603993	0.000299612	rs6501948	0.00419497
rs2137519	0.0345084	rs16932662	-0.00312844	rs1512384	-0.00184936	rs16904784	-0.00829459	rs17413149	0.00968266
rs872772	0.0345102	rs905301	0.000394619	rs1256826	0.000539683	rs9931378	0.00769519	rs11645952	-0.00326459
rs4441401	0.0346545	rs1979038	-0.000209368	rs2371708	-0.0030972	rs1565986	0.00520626	rs16825786	0.00202172
rs1257190	0.0347738	rs1375034	0.000173152	rs16824481	-0.000624674	rs16775	-0.00601048	rs17346504	0.0106266
rs2268705	0.0348371	rs9324704	0.000775559	rs1134718	0.000642136	rs6569688	-0.00133198	rs9376870	-0.000967805
rs6837229	0.0351411	rs16861598	-0.000925889	rs7698500	0.00604123	rs17591101	0.000350255	rs2191567	-0.00189172
rs16823642	0.0353282	rs4845651	0.00010018	rs12045704	-1.36e-05	rs1268524	-0.000973275	rs17127881	-0.000413919
rs30637	0.0353504	rs11098878	-0.000561766	rs10519734	0.00240714	rs448000	-0.00158864	rs12652389	0.000315416
rs3761883	0.0366835	rs7234445	-0.00205524	rs570278	0.0013524	rs1050544	-0.00222648	rs12975551	-0.0014636
rs2205042	0.0368656	rs17049383	-0.00105566	rs7615511	0.00482476	rs938389	-5.37e-05	rs34348747	0.0035352
rs5759751	0.0370547	rs6090797	-0.00355537	rs1894251	-0.003923	rs8127309	0.00110934	SNP_A-4300768	0.00366752
rs7029953	0.037104	rs7847291	-0.000117014	rs2209817	-0.000652885	rs7904217	0.00173298	rs16916932	-0.00270708
rs11249242	0.0372831	rs16834954	0.00243703	rs7546822	0.000624724	rs10798810	0.00415523	rs6698887	5.75e-05
rs11152931	0.0378742	rs9394299	0.0001601	rs10946251	-0.00430168	rs7754980	0.00258845	rs17707695	0.00384141
rs1557922	0.0379299	rs2752574	0.000871274	rs1937561	0.000296014	rs5908051	-0.00467094	rs5931086	0.00223218
rs2936507	0.0379692	rs2075368	-0.00153221	rs17579281	0.0010586	rs1523648	0.00281941	rs10505302	0.00514918
rs7859385	0.038193	rs7021318	0.00157225	rs16931058	-0.00317848	rs11103226	0.00246013	rs41405548	-0.00575476
rs2188866	0.0383266	rs7755463	-0.00162916	rs1405860	-0.00525279	rs1201841	0.000355983	rs2433294	0.00418628
rs10485401	0.038715	rs4085729	0.0019817	rs17166906	-0.00041931	rs991088	0.000989157	rs17288003	0.00245467
rs8032601	0.0398393	rs4900678	0.0013298	rs1018550	-0.00282599	rs17094510	0.00202098	rs2930590	0.0025576
rs2022958	0.0406428	rs7838608	-0.000610744	rs7842575	0.00257533	rs7845034	0.00453857	rs1935341	0.0014432
rs4236326	0.0406724	rs978733	6.66e-05	rs12672624	-0.00141457	rs17263801	0.00169329	rs17711008	3.63e-06
rs1547477	0.0406841	rs4300889	0.00137676	rs41474550	0.00114831	rs1273788	-0.00123847	rs718536	-0.00445862
rs12058607	0.0413448	rs1777604	-0.000891386	rs1539493	0.00762807	rs12723898	-5.72e-05	rs279713	-0.00330956
rs17391552	0.0417151	rs7728035	-0.000412866	rs17066650	-0.000179137	rs17447299	0.00215052	rs364926	0.00152244
rs11197525	0.0424404	rs10762276	0.00115879	rs174534	4.84e-05	rs174455	0.000732142	rs3824865	0.00349444
rs183693	0.0429456	rs962305	-0.00044219	rs2279587	-0.00120732	rs255675	-0.00268217	rs17798594	0.00192043
rs7589111	0.043208	rs13426054	0.000212807	rs7575605	0.00430437	rs6435370	0.003215	rs12991216	0.00223273
rs4781110	0.0433132	rs16968186	-0.000285249	rs17646492	-0.000994341	rs13335962	0.00300038	rs11859738	0.00500375
rs17105692	0.0433932	rs9531159	0.000845356	rs16945299	-0.000166198	rs1884014	-0.001634	rs17461	-0.000771852
rs4266820	0.0436621	rs785754	-0.000670892	rs6528578	-0.00277364	rs4829934	0.00256456	rs2864894	-0.00573605
rs1866694	0.0440659	rs542548	-0.00115739	rs4130405	0.000272057	rs1427058	0.00110057	rs9792571	0.000951727
rs10860397	0.0441079	rs7299466	-0.000135134	rs4471519	0.00105825	rs7994174	-0.00219988	rs12583363	0.00120742
rs2587376	0.0442772	rs2457274	-0.000818678	rs4792734	-0.000465826	rs492137	0.00579743	rs7239176	0.00433361
rs3931609	0.0458717	rs10810130	-0.000381937	rs1249759	0.00193569	rs10119727	0.00051122	rs4750415	-0.00016165
rs412705	0.0459577	rs8019624	-0.000684678	rs17101405	-0.0019311	rs17099968	-0.00199988	rs8035389	-0.00344871
rs11092976	0.0466653	rs5980223	-0.00228987	rs5911660	-0.000368573	rs5967105	-0.00178496	rs1115799	0.000749371
rs2241687	0.0475121	rs6789179	0.00112956	rs10939711	-0.000915401	rs41450848	0.0040605	rs3913218	0.00364982
rs9927826	0.0478013	rs7202140	0.00130722	rs41498350	0.000297535	rs4843914	-0.00180357	rs17808601	0.000119481
rs17107908	0.0479743	rs41511045	-0.00162525	rs1486529	0.00257375	rs7945768	-0.00277693	rs7108795	-0.00574017
rs7698500	0.0490869	rs4078029	-9.21e-05	rs4696538	0.00224819	rs4693266	-0.00137882	rs12641032	0.00131471
rs333108	0.0495178	rs9936585	0.00334266	rs4889171	-0.00237829	rs11655004	-0.00498863	rs12604162	-0.00598829
rs11941894	0.0496461	rs1951703	0.00132846	rs4469198	-0.00238128	rs904756	0.00392804	rs788579	-0.00180197
rs16847045	0.0499219	rs6733575	0.000423616	rs834130	0.000707743	rs750132	0.00745097	rs16842018	-0.00302813
rs1378942	0.0499697	rs10498462	0.00104297	rs2311843	0.00247183	rs1052912	0.00108249	rs2414539	0.00280265
rs17045455	0.0503571	rs6813346	0.00126809	rs2962333	-0.00443763	rs6552401	-0.000613857	rs11729064	0.00270499
rs9939485	0.0504646	rs1036645	-9.43e-06	rs9940914	9.36e-05	rs6499238	-0.00136296	rs6499238	-0.000869678
rs4703877	0.0506985	rs4624612	-0.000960673	rs11951160	0.00261374	rs13357478	0.00286051	rs396682	0.00360952
rs2304413	0.051332	rs222670	0.000241238	rs12433541	0.000709614	rs6575178	0.00440544	rs34854034	-0.00122871
rs2451374	0.0513992	rs6865264	-1.71e-05	rs16883204	-0.00111195	rs9320257	0.000877057	rs774407	-8.86e-05
rs17166444	0.0515439	rs10036428	-0.000513034	rs12659849	-0.00691032	rs9313523	0.00727361	rs6928276	0.000773897
rs4262391	0.0516229	rs10114124	0.00159212	rs9787568	-0.000271912	rs11014676	0.00386771	rs367719	0.00433297
rs10979963	0.0517509	rs7022147	-0.00436047	rs999856	-0.00773813	rs4948256	-0.00294708	rs17114302	0.000650825
rs6577427	0.0519183	rs7554093	-0.000153856	rs11203219	0.00478679	rs577042	0.00220876	rs12120815	-0.000339816
rs16903139	0.0519896	rs6825007	-0.00197242	rs7709367	-0.00348521	rs4380707	0.000165831	rs454693	0.00103762
rs9835618	0.0522569	rs2138984	0.00705343	rs7626153	0.00298395	rs12493939	-0.00049702	rs3732700	-0.00413059
rs2703480	0.0524863	rs4066043	-0.000969172	rs17050321	0.000775367	rs4129678	-0.00152801	rs1872938	-0.00136878
rs1885214	0.0533829	rs4705669	0.000202325	rs17739747	0.000421843	rs1355826	0.00427386	rs4579361	-0.0107012
rs1117382	0.0538998	rs1466042	0.000940692	rs9636316	0.00166027	rs4541202	0.00099578	rs3732311	-0.000641996
rs7868621	0.0545211	rs3181360	-8.24e-05	rs10764238	0.00189367	rs1801041	0.000622633	rs10882332	-0.000359855
rs9309297	0.0554229	rs6741107	-0.000145535	rs4671676	-0.00234993	rs1254900	-0.00463134	rs11677234	-0.000826213
rs10967598	0.0557871	rs6997970	0.0038567	rs16907776	0.00104291	rs10818292	-0.000372056	rs10988339	0.00719445
rs2389316	0.0564914	rs12308557	0.000132963	rs1415838	-0.00151295	rs1243459	0.000533046	rs9582876	-0.00204078
rs2033413	0.056591	rs6544135	-0.000215243	rs340503	0.000915734	rs3755457	0.00553404	rs7597315	0.00500538
rs6978516	0.0577229	rs6462087	-0.0020915	rs354076	0.00104352	rs1196502	-0.00591712	rs17120473	-0.0019425
rs13228828	0.0581113	rs9491589	-0.000173809	rs4723619	0.000203056	rs7777022	0.000122194	rs3217950	0.00425872
rs12918795	0.0584603	rs7163778	-0.00506136	rs8049972	-0.00274334	rs17614940	0.000339936	rs13380472	7.28e-05
rs752697	0.0586516	rs4254435	0.00284044	rs10485805	-0.000784493	rs4622799	-0.00135068	rs6082210	0.00192067
rs16954609	0.0586837	rs7169189	0.00284745	rs7404493	-0.000936912	rs12932428	-0.000232638	rs2665275	-0.00122755
rs6109535	0.0586931	rs8098713	0.00140806	rs6046274	0.000421161	rs2074981	-0.000452374	rs6033438	-0.00153971
rs7505697	0.0587082	rs8053461	0.000176177	rs193399	-0.00764403	rs11662443	0.00328613	rs9948971	-0.00601243
rs11635652	0.058718	rs10145149	-0.000550821	rs4774376	0.000371776	rs16964247	-0.00705378	rs727702	-0.000562645
rs7176696	0.0604299	rs6575083	-0.00337755	rs4905454	0.0025405	rs2268002	-6.02e-05	rs11160057	-0.00209328
rs17150761	0.0605263	rs6569814	0.000841732	rs6944635	-0.00116652	rs16879765	0.00435464	rs17361077	0.000328379
rs9313715	0.0611143	rs6896716	0.0014887	rs9295612	-0.000337002	rs7739476	0.00130491	rs2585607	-0.00640596
rs2075094	0.0614003	rs7612673	-0.00155151	rs13111631	4.83e-05	rs11096936	0.000437786	rs17787026	-0.00767269
rs1385342	0.061527	rs524611	6.73e-05	rs7316723	-0.00178055	rs7960241	0.000728368	rs2251214	0.00193168
rs7332533	0.0621839	rs9552069	-0.000516735	rs1021555	-0.00103718	rs712365	-0.00033295	rs912942	-0.00280456
rs17384307	0.0636651	rs7613319	0.000139805	rs17088482	-0.0051304	rs2215809	-0.00653002	rs16853711	0.00333598
rs7194173	0.0641987	rs8057666	-0.00342936	rs1362581	0.0052202	rs889737	0.00578074	rs11644953	-0.0046318
rs12659559	0.0643529	rs3796654	0.00163999	rs12518989	-0.00389761	rs17345424	-0.00102806	rs2043478	-0.0018007
rs7094118	0.0643595	rs2388399	-0.00140324	rs4746136	-0.00129078	rs17115419	-0.0021209	rs4553286	0.00141314
rs3886343	0.0644872	rs4135304	0.000426221	rs16850427	-0.000896782	rs1511570	-0.00477721	rs291479	-0.00740713
rs8101149	0.0646029	rs1122490	-0.0140389	rs4131468	0.000217264	rs1440329	0.0021192	rs17581484	-0.00210499
rs10520797	0.0650172	rs9488	-0.000550159	rs16951657	-0.00229628	rs12901345	0.00511086	rs7167158	0.000403588
rs6041574	0.0654016	rs1941282	0.00139073	rs659424	0.00145645	rs1216119	-0.00157795	rs1555163	0.00150559
rs4843664	0.066417	rs9745621	0.000497925	rs16960117	0.00292239	rs12451788	0.00203494	rs10521291	-0.00372704
rs16951141	0.0671663	rs9888808	-0.000291198	rs1452502	-0.00056411	rs1069	-0.00131037	rs9898649	-0.00347277
rs16926595	0.067347	rs7867447	0.00219483	rs10978329	-0.00028752	rs10818651	-0.000508158	rs10905088	0.00714062
rs217627	0.0674444	rs1924381	0.000160384	rs17120651	-0.000988873	rs7151939	-0.00747036	rs17769386	-0.00456941
rs7303229	0.0676548	rs10160323	-0.000815376	rs2430719	-0.00132708	rs7296742	-0.0035995	rs12309772	0.00286198
rs2115512	0.0676658	rs6865544	0.00031983	rs2817232	0.000660483	rs9358393	-0.00307359	rs1007261	-0.000231702
rs10187911	0.0679252	rs10175357	-0.00109074	rs2289410	0.000212418	rs34586537	0.00292307	rs6544135	-0.00205217
rs10795621	0.0682557	rs1750792	-0.000444537	rs2395026	-0.0021865	rs11187389	0.00504985	rs4275531	-0.00264376
rs10093559	0.0684931	rs7388668	0.0013402	rs1834717	0.00409605	rs7018280	-0.0031303	rs1888170	-0.0138322
rs6921039	0.069413	rs11134634	0.00217647	rs9322661	-4.48e-05	rs17513809	0.00581844	rs9390490	-0.000603366
rs7303819	0.0702769	rs11217369	0.000424924	rs7975604	0.00257304	rs11057556	8.23e-05	rs2373558	0.00386973
rs1750792	0.0716014	rs3780318	0.00197992	rs16916971	-0.00441369	rs7099231	-0.00318993	rs7073611	-0.00415885
rs1609930	0.0716656	rs2164656	0.00341566	rs12422149	-0.00260017	rs891436	-0.00457327	rs17115275	-0.00223071
rs3959690	0.0734599	rs13338215	-0.00104611	rs10514479	-0.00187175	rs1859437	-0.00587095	rs12603040	-0.000649522
rs4335517	0.0734692	rs10831594	0.000412194	rs2156215	-0.00266172	rs318950	0.00437726	rs1944854	-0.00418428
rs6479430	0.0737446	rs11144996	-0.00401957	rs12415309	0.00129009	rs2478251	-0.00389675	rs4935525	-0.00469975
rs16889986	0.0744316	rs1504770	-0.00481555	rs16919419	0.000999993	rs10504166	0.00208837	rs10975044	-0.00285899
rs4887417	0.0747198	rs2526941	-0.000330204	rs640875	0.00179148	rs1997316	0.00116245	rs751940	0.000270096
rs12176148	0.0751282	rs555668	-0.000786007	rs13191089	0.00368149	rs10872665	0.00450982	rs7754577	-0.00266583
rs34348747	0.076171	rs9839685	0.00121028	rs1316806	0.00111975	rs747328	0.0012167	rs17140652	0.000444766
rs4145608	0.076667	rs12307761	-0.00113323	rs9576996	0.00292927	rs1555415	0.00392101	rs9520124	-0.000616014
rs3124599	0.0770283	rs10116468	0.00277175	rs3793791	-0.00124493	rs1227091	0.00218188	rs12771097	-0.000818534
rs2464884	0.0782784	rs887809	0.000304468	rs12546593	-0.000602463	rs10278129	-0.00246665	rs4738350	0.00278738
rs12716143	0.0783331	rs7664889	-0.000381524	rs29745	-0.00277845	rs7726088	-0.00111356	rs4129540	0.00181677
rs1321323	0.0797788	rs4319835	0.00173647	rs6014430	0.00139409	rs846855	-0.000811993	rs6105227	0.00211785
rs12120660	0.0800706	rs12067308	-0.000558969	rs41497749	0.0021563	rs17120798	-0.00402195	rs11209112	-0.00160821
rs4766866	0.0804251	rs797165	0.000102726	rs17030285	0.000485164	rs2460316	0.00219752	rs4943383	0.00223151
rs7996321	0.0813864	rs1489423	0.00679078	rs9563876	-0.00834821	rs10134871	-0.00333378	rs7323190	0.00232902
rs2680599	0.0821568	rs6466551	-0.000307627	rs12549890	-0.000321665	rs7016467	-0.00120444	rs16886378	0.00517347
rs4786910	0.0849187	rs16960342	-0.000846784	rs1431240	0.00123859	rs216612	-0.00192737	rs10520761	0.00901016
rs2977988	0.0853153	rs7006959	0.00195788	rs1900103	0.000310887	rs737707	-0.00639669	rs10511601	-0.00366817
rs7813666	0.0855766	rs7830120	0.00101151	rs7833872	-0.00530957	rs1373896	-0.00758066	rs3802394	-0.000202788
rs7833872	0.0859723	rs4357283	-0.00211205	rs1570593	0.000536707	rs2277193	-0.00679338	rs677872	-6.65e-05
rs10189426	0.0869846	rs842571	-0.00131175	rs1344868	-0.00387944	rs4557183	-0.000463198	rs11885409	0.00207805
rs4085729	0.0882708	rs359428	5.24e-05	rs17053071	0.00217003	rs9390490	-0.00543025	rs9383875	0.00410806
rs6610656	0.088766	rs2834903	0.000228124	rs17311504	-0.00072085	rs11796285	-0.00746129	rs4829247	-0.00162402
rs6045031	0.0898155	rs16978547	0.00293111	rs6106042	0.00255827	rs2561528	-0.00177213	rs6131375	-0.00242092
rs2441693	0.0923322	rs12274009	0.00242918	rs12417998	0.00262973	rs7297610	-7.89e-05	rs1395342	0.00807445
rs9576822	0.0929146	rs536881	0.00176026	rs2089222	-0.0010114	rs6561866	0.000131908	rs9318020	-0.00582372
rs1065024	0.0931738	rs1907241	0.000300043	rs604799	-0.000644825	rs947916	0.000159247	rs404509	0.00293448
rs4291797	0.0947085	rs7971936	-0.00103644	rs10492264	-0.0046558	rs9316514	-0.0033846	rs17056963	0.00365719
rs901792	0.0955493	rs9905016	-5.01e-05	rs637809	0.000916842	rs9947412	0.00220041	rs1682802	0.00112497
rs17140355	0.0959043	rs8031475	0.00031891	rs971804	0.000682971	rs4965117	-0.00129653	rs12591369	-0.00234512
rs3769873	0.0969756	rs6431075	0.000444057	rs12465449	0.00256912	rs10200334	0.00245338	rs836682	8.57e-05
rs11845831	0.0980574	rs6561351	-0.00523145	rs9585560	0.00396997	rs4553529	0.00262518	rs854326	0.00173557
rs4919008	0.0989245	rs10508795	-0.000746698	rs10766662	-0.00262896	rs4756076	0.0017674	rs3890102	-0.00126932
rs11051764	0.100402	rs12285018	0.000243926	rs3943986	-0.00133017	rs7972652	-0.0062302	rs7955900	-0.00215345
rs7786262	0.101106	rs6913865	0.000251944	rs4948051	-0.000621396	rs4496923	0.00147475	rs7785392	-0.00037011
rs3774116	0.101621	rs6736678	0.00594332	rs1526716	0.00200103	rs632776	0.00264939	rs2929344	-0.00638211
rs9316153	0.101714	rs12321409	4.22e-05	rs11612420	0.00280422	rs17063088	0.000188874	rs9545394	-0.00377472
rs7541381	0.103035	rs7535437	0.00146103	rs16826583	0.00524278	rs344929	8.44e-05	rs3806402	-0.000937223
rs11806070	0.104181	rs10911273	-0.00155665	rs11119445	-0.00175083	rs7552170	6.17e-05	rs1797052	0.000608068
rs8036863	0.104729	rs7155220	-0.000397638	rs10851731	0.000418499	rs281302	-0.0015435	rs2009949	0.00227951
rs12207463	0.105549	rs9687580	-0.00146056	rs12665751	-0.000358506	rs7761303	-0.00115771	rs10946101	-0.00777485
rs4150487	0.105654	rs4583488	0.00129832	rs4954917	0.00312912	rs4893911	0.000591646	rs13432172	-0.00472347
rs16834364	0.107438	rs9880715	-3.32e-05	rs2286998	-0.00260668	rs2862479	-0.00600079	rs6802503	0.000303422
rs869000	0.107951	rs7562954	-0.0024535	rs3749123	-0.000579258	rs1347998	0.00394519	rs4246627	-0.00178605
rs10979291	0.108794	rs11142073	0.00770075	rs11256927	0.00756297	rs3123713	0.000885438	rs10788293	0.000914867
rs6783799	0.109096	rs7634126	0.00107289	rs922476	0.00134894	rs2028994	-0.00319253	rs7645305	0.000861739
rs10500295	0.111836	rs7342882	0.000184775	rs900968	0.000340009	rs638337	-0.00159239	rs10402889	0.00493184
rs659424	0.113437	rs1826508	-0.000875409	rs17068541	-0.00277763	rs10871546	-0.00451325	rs1131182	-0.0023353
rs879772	0.114399	rs1381083	0.00271016	rs17652820	-0.00138861	rs1466216	0.00571371	rs13119095	0.0044505
rs6033098	0.115174	rs8089485	-0.00226553	rs12459891	-0.00324675	rs12985617	-0.00728506	rs12480543	0.00545468
rs10067092	0.116022	rs2219177	-0.00522452	rs10755251	0.00614974	rs4476727	0.00138116	rs10514893	-2.25e-05
rs2442046	0.118188	rs13421739	-0.000398714	rs16827224	0.00354047	rs7589549	-0.00137467	rs17411140	0.00149886
rs17270996	0.119283	rs5956817	0.000166118	rs41416052	0.000716413	rs11096128	-0.00272247	rs926356	-0.00240607
rs7546822	0.120616	rs11264041	0.000698722	rs1076773	-0.0017277	rs4926528	0.000427006	rs333170	0.00495089
rs4128686	0.121211	rs16874713	0.00132877	rs1024971	0.00160417	rs11168066	-0.000300795	rs1021348	-0.00284476
rs16843112	0.124717	rs1936087	0.0008082	rs6695006	-6.86e-06	rs6660559	-0.00202889	rs12028938	0.002029
rs7500249	0.128769	rs7495618	-0.00467427	rs17702313	0.000193408	rs2020270	0.00126337	rs8060064	6.87e-05
rs8031475	0.1288	rs7339401	-0.000498054	rs1028718	-0.00388216	SNP_A-1783753	-0.00783513	rs17835526	0.00171639
rs9470224	0.130367	rs739719	-0.000394657	rs9377800	-0.00133463	rs2817778	-0.000314293	rs17053071	-0.00153966
rs2492791	0.132247	rs1108865	0.000959292	rs1569783	-0.000350255	rs906474	5.58e-05	rs2494997	-0.00340445
rs2287520	0.134584	rs6711283	0.000836531	rs13428947	-0.00553699	rs7641243	-0.00374163	rs13033523	0.00328043
rs4910663	0.135894	rs12241527	-0.0027532	rs2002028	-0.000547541	rs2219600	-0.00329203	rs1121656	0.00279874
rs985668	0.136534	rs10234195	-0.000398399	rs4732279	-0.00484129	rs10953617	0.00252723	rs10503223	-0.00215303
rs9838500	0.138598	rs6435649	0.000122212	rs41521546	0.00206026	rs9845503	-0.00110705	rs1357244	0.00432959
rs6007851	0.138996	rs978920	-0.00838067	rs17313736	0.00554867	rs6003815	0.00234286	rs2124012	-0.00117676
rs7559372	0.139988	rs12067659	0.00187534	rs6747116	-0.000839951	rs7568921	0.00414445	rs7577460	0.00158473
rs6119967	0.145064	rs3113950	0.00133603	rs736232	-0.000159415	rs7254234	-0.00355412	rs6046200	-0.000143484
rs1751104	0.150957	rs6010588	-0.00368461	rs10522057	-0.000388986	rs195293	-0.0124473	rs2808726	0.00136492
rs10091443	0.152458	rs6942437	-0.00157223	rs9643874	0.00359448	rs7844911	0.000755674	rs1806765	0.000144966
rs4357283	0.172132	rs7837675	-0.0029918	rs4123221	0.00119083	rs7012271	-0.000578327	rs10964590	0.000583844
rs16893566	0.173927	rs12681190	0.000173128	rs4436220	-0.00107973	rs10820661	0.00516184	rs818702	-0.00309217
rs16966912	0.176824	rs9925140	-0.00253871	rs3861263	0.000111447	rs11871038	-0.001468	rs1372852	-0.00724603
rs12583363	0.1869	rs776037	-0.00040473	rs4767387	0.00112699	rs17592755	0.00309725	rs9571978	0.0032433
rs2123624	0.188802	rs8029516	0.00188469	rs4781161	-0.00324008	rs11863371	8.04e-05	rs7204357	0.00836862
rs870641	0.19799	rs8024038	0.00199413	rs17704052	0.00225961	rs12149130	0.000840699	rs9922300	0.00188715
rs12448797	0.204936	rs16961283	-0.00223915	rs1455854	0.000260299	rs11863150	-0.00174735	rs7186888	-0.00382462
rs17041109	0.20574	rs6434598	-0.00394556	rs4688198	0.00308025	rs12494063	0.00437861	rs3732977	-0.00898057
rs13395192	0.211637	rs11118839	0.00191437	rs6754397	0.00528267	rs2689132	0.00477842	rs1934909	0.00334278
rs41521746	0.220382	rs11983945	-0.00240298	rs822293	-0.00200068	rs4841337	0.00212517	rs16872162	-0.00135573
rs17103757	0.230629	rs17077908	0.00153703	rs17079658	-0.00105737	rs17831748	0.0111181	rs10151120	-0.00518932
rs2963807	0.235495	rs2083290	0.00166504	rs1864950	0.0019877	rs2087436	7.67e-05	rs1446074	-0.000651349
rs16934801	0.238214	rs11007836	2.6e-05	rs6597976	0.00152865	rs9735061	-0.000113504	rs1037899	0.00097129
rs11888488	0.252967	rs1073461	-0.000825984	rs1319804	-0.00163397	rs16837253	0.00168904	rs9431872	0.00319623
rs17030065	0.268599	rs9808550	0.00152159	rs767048	0.00301053	rs2222901	0.00330197	rs9789507	-0.00151578
rs34973105	0.268798	rs9914296	-2.02e-05	rs8084703	-0.0013755	rs6567209	-0.00350548	rs6509110	0.00296596
rs16902529	0.416174	rs4352527	0.000535977	rs955424	-0.000272621	rs2428158	0.0018489	rs17066392	0.000765152

## Sheet: catie_proxy_MDS_SNPs_and_wts
MDS1_proxy_SNP_list	MDS1_proxy_SNP_weights	MDS2_proxy_SNP_list	MDS2_proxy_SNP_weights	MDS3_proxy_SNP_list	MDS3_proxy_SNP_weights	MDS4_proxy_SNP_list	MDS4_proxy_SNP_weights	MDS5_proxy_SNP_list	MDS5_proxy_SNP_weights
rs1791230	0.000193211	rs12957953	0.00130802	rs797544	-0.000241414	rs8097843	0.000575792	rs12157361	-0.000339451
rs1105297	5.57382e-05	rs12138592	0.000887483	rs12564600	-0.00025238	rs269276	0.00031955	rs12135861	0.000643508
rs4708872	0.00281964	rs9458225	0.000932193	rs12533343	-0.000548426	rs261	0.000229086	rs6586879	0.000978243
rs3860254	-0.000408419	rs1994510	0.000384071	rs17629979	0.00344494	rs1396311	5.32493e-05	rs726065	-0.000650966
rs2876252	-0.00063502	rs9480183	0.000492839	rs10278266	-0.000823968	rs12536470	-0.000933652	rs4554489	-0.00116951
rs16975647	-0.000900061	rs1530790	-4.05591e-05	rs4796496	0.00118693	rs2453568	-0.000345024	rs2879414	-0.000950496
rs17065756	0.000517937	rs1438113	-0.00072779	rs10475115	-0.00107115	rs4976606	-9.1096e-05	rs9348953	0.000606341
rs4770949	0.00030378	rs7986680	0.000823931	rs12893510	5.48741e-05	rs2787431	0.00089396	rs1684931	0.00435211
rs10901402	1.68968e-05	rs10834232	0.000421795	rs582688	-1.2592e-05	rs10848921	-0.00141277	rs1747062	0.000520494
rs2248873	0.000986539	rs4817359	-4.3829e-05	rs41158	-0.000600099	rs2828572	-0.000381807	rs2369579	-0.000152514
rs2058177	-0.00180316	rs2880540	0.00063055	rs17805578	-0.00128865	rs17064589	-0.00115982	rs1998033	-0.000419608
rs7929418	0.000698996	rs877554	-0.00118766	rs12580986	-0.000203003	rs997804	0.000975378	rs1445253	0.000510747
rs39334	-0.0013379	rs3801777	0.00327194	rs2968858	-0.000548598	rs10963661	0.000971385	rs4512404	0.000784405
rs17828130	-0.000917212	rs4896628	-4.3953e-05	rs11971007	-0.00138812	rs6954429	0.000490279	rs4726344	-0.000290347
rs932290	-0.000669377	rs7293032	-0.000313915	rs12159371	-4.73406e-06	rs17750017	-0.000988874	rs5977298	0.000457873
rs7311627	0.00195119	rs1848864	0.00111335	rs9572551	0.000296051	rs9529775	-0.00076573	rs193442	0.000220399
rs1418032	-0.003068	rs659424	-0.00114624	rs2664538	-0.0012187	rs2745761	-0.00187895	rs178684	0.000145346
rs766614	0.00129912	rs12437614	0.00123512	rs975501	-0.000266207	rs17379848	-0.000848879	rs8070753	0.00059184
rs665178	-0.000289878	rs6702883	-0.00137058	rs12404239	0.000631996	rs6702126	-0.000390948	rs6671591	-1.27066e-05
rs4085400	-0.00185483	rs7608595	-0.00112106	rs11711026	-0.000923511	rs7635777	0.000385752	rs4696773	0.00266362
rs2553571	-0.00245351	rs1263657	-6.7146e-05	rs1951409	-0.00067515	rs12101606	-0.0023802	rs9934589	0.000197018
rs6957797	0.00109879	rs390279	0.000371724	rs10246543	-0.000700122	rs671353	0.000827611	rs3802252	0.000289351
rs6888666	-0.00339794	rs6881634	-0.00119406	rs12188618	-0.000867382	rs6925939	-0.00137181	rs13437130	-0.00120742
rs7087213	-0.00211495	rs1520912	-3.15563e-05	rs12295901	-0.000930541	rs7942675	-0.00101119	rs9552028	-0.000351586
rs10159115	-0.00181374	rs1863618	-0.000580254	rs2457068	-0.000606732	rs12729681	0.00122162	rs477574	0.000694318
rs7366121	-0.00100768	rs7514699	-0.00175922	rs10159115	-0.000963137	rs6660290	-0.000101793	rs952375	0.00153558
rs12568335	-0.00105568	rs6667402	0.00116964	rs1184626	0.00055227	rs10736036	0.000831521	rs11799886	0.00122137
rs12745138	0.00143093	rs2291369	0.00176905	rs651752	-0.00122554	rs681991	-0.000433989	rs6426940	0.000396118
rs10874571	-2.60379e-05	rs12038029	-8.72733e-05	rs11810135	-0.00108864	rs6667402	0.000186124	rs2348837	0.00125075
rs12132073	0.00171218	rs883905	0.00058862	rs6702126	0.000152601	rs10494190	-1.66105e-05	rs6688043	-0.0029079
rs11102193	9.51504e-05	rs16839277	0.00024599	rs17100780	0.00136951	rs6587622	6.57258e-05	rs7340096	0.00184215
rs2852977	-0.00134307	rs17834733	-0.00151827	rs4805902	0.00135543	rs2918300	-0.000287614	rs16988387	-0.00149846
rs12454486	0.000716866	rs1682802	0.000877314	rs2456584	0.000106464	rs10419511	-0.000581764	rs7391436	0.000538583
rs2555305	-0.000665523	rs1899878	-0.000209419	rs9573708	0.000515677	rs7329170	0.000632745	rs749952	0.0010847
rs818477	-0.000625451	rs3911825	0.00122352	rs4726173	7.17678e-05	rs7856641	0.000256169	rs10096846	0.000208067
rs10849538	0.0019885	rs2642541	0.000903225	rs7315885	0.000199419	rs11840509	-0.00151192	rs10150717	0.00123236
rs1793319	-0.000588201	rs12038249	0.000513776	rs4657096	0.000206428	rs661506	0.000112813	rs6738641	0.00164255
rs535509	-0.002085	rs10800901	0.00043503	rs10911442	0.000111784	rs12749310	0.000353278	rs1553476	0.00170306
rs871107	0.000985829	rs12037440	0.00300832	rs12026554	-0.000551882	rs2355607	-0.00154643	rs17016956	-0.00179285
rs7022	-0.000213116	rs2405783	0.00100383	rs1125642	-0.00106317	rs10519830	-0.000669942	rs3755095	0.00024523
rs1125642	-0.000747517	rs10495320	0.000351869	rs6657879	-0.00039871	rs4128266	-0.00153258	rs6543344	-0.0014406
rs10910412	0.000349115	rs12401387	-0.000567935	rs1411613	0.000779277	rs4496370	0.0013374	rs17729212	0.00081023
rs1417301	-0.00101597	rs10754706	2.76249e-05	rs6672147	0.0020628	rs17407289	-0.00118008	rs332087	0.00123142
rs966433	-0.00085655	rs6718863	0.000351837	rs7586725	0.000737658	rs9309884	0.000305106	rs10454765	0.000608314
rs2065594	0.00110101	rs10837540	-0.00024872	rs11037981	0.00104375	rs11828539	-0.000650243	rs10846670	0.000496747
rs17655606	-0.000987394	rs10849108	6.68547e-05	rs12580815	0.000617197	rs7972145	0.000367173	rs11070115	-0.000577183
rs7744093	0.00119	rs2495244	0.000439218	rs2295333	0.00019453	rs7809564	0.000714106	rs11754057	0.000363104
rs4076747	0.00167462	rs2306321	-0.00224209	rs11016473	-0.00063772	rs7101596	0.000153226	rs12424856	0.000346038
rs4741218	-0.00207931	rs17782547	0.00092754	rs10983090	0.000158128	rs10761451	0.000494382	rs7922467	0.000614182
rs12655258	0.000288003	rs2963957	-0.000195709	rs368080	5.68038e-05	rs7796673	-0.000204355	rs11752086	-0.000582719
rs2982502	-0.000231906	rs10888607	0.00100047	rs1188356	0.0013882	rs7520947	-0.000274343	rs269276	-0.000626179
rs7271155	-0.00157917	rs6022117	-0.000727554	rs2828572	-0.00223151	rs6093059	0.000425256	rs199848	-2.88651e-05
rs11117203	0.000904453	rs434395	-0.000527942	rs9891783	-0.000192682	rs17841500	-0.000221808	rs858691	0.00172879
rs4894141	-0.000129512	rs12465459	-0.000935037	rs2291597	-0.00140547	rs11926691	-0.000576086	rs960662	-0.0022093
rs11745728	0.00017192	rs1394648	0.000493408	rs581905	-0.000813689	rs9275602	-0.000817202	rs1433721	-0.000305389
rs12945271	0.000111866	rs247814	0.00123832	rs882426	-0.000476633	rs2412332	0.00066555	rs2711390	0.000449968
rs6777088	-0.00226838	rs13070656	-0.00103245	rs11921549	0.000805212	rs11727198	-0.000149348	rs2732060	0.00109162
rs854380	0.000196196	rs12853199	7.03247e-06	rs862128	-0.000336409	rs2444728	0.00111305	rs2201816	0.00034894
rs8118633	0.00162021	rs912116	0.000786757	rs4558646	-0.000317779	rs208802	-0.00103379	rs2996021	3.36411e-05
rs930306	0.00110522	rs7656913	0.000788262	rs4975724	-0.0011864	rs7719360	-0.00101366	rs3813687	0.000887413
rs10240144	0.00159319	rs13241288	-0.0010214	rs541186	-0.000263123	rs6474741	0.00042929	rs2618131	-0.000601739
rs17326595	0.000765525	rs13394	0.000261878	rs4813048	-0.00015548	rs7250705	-0.00149278	rs5741886	0.000610049
rs1570034	-7.91249e-05	rs296447	0.00102103	rs2828264	-0.000712033	rs6128226	-0.00159735	rs5973208	-0.000100442
rs6101232	-0.00129908	rs6011198	-0.000150113	rs3761373	0.000186468	rs2244884	0.000367606	rs5905875	-0.000129938
rs12960451	-0.00104229	rs3826782	-0.00251888	rs17770620	0.000174605	rs2293695	0.000491264	rs6654909	-0.000606231
rs2301742	-0.000312578	rs4805449	-0.000126109	rs1980586	-0.000557084	rs2293455	0.000478076	rs5979156	-4.42255e-05
rs12612984	-0.00145433	rs12469172	0.000118863	rs1367409	-9.11738e-05	rs9310806	0.00021139	rs6439318	3.13721e-05
rs9984450	-0.0016008	rs2026226	8.27996e-05	rs2838651	0.000510375	rs2828264	0.000494225	rs6525474	-3.59073e-05
rs278183	0.00112875	rs3815409	0.00153448	rs6086287	0.000871934	rs11881919	0.00112909	rs2407990	-0.000328407
rs7326355	0.00182323	rs17088024	-4.72464e-06	rs2273634	-0.000291355	rs1884014	0.000185089	rs10220890	0.000504446
rs6820800	0.000876336	rs6532586	0.000931371	rs7660035	-0.000456967	rs10519473	-0.000620612	rs7718029	-0.000857024
rs7141008	0.00131336	rs11158055	0.00120448	rs2293823	0.000538819	rs7164216	-0.000167953	rs36023	-0.000744091
rs11259403	-0.000892171	rs10785926	0.00347252	rs11146253	0.000822831	rs10500811	-0.00035116	rs6488324	-0.00100247
rs7532941	-0.00074799	rs4669100	0.00130705	rs2564075	0.00106127	rs6744600	0.000820323	rs10496762	-0.00137039
rs9812786	0.000348359	rs12487219	-0.00109824	rs2200577	-0.000189268	rs16869859	0.000195503	rs6811377	0.000279109
rs172639	-0.000745981	rs1012482	-0.000466313	rs3761430	-0.000924845	rs2831516	0.000297997	rs7064648	-0.000105848
rs7967968	0.00408133	rs4121252	-0.000411029	rs7996096	-5.30939e-05	rs4520729	-0.000477361	rs11624616	0.000544635
rs12391275	-0.00135715	rs11798180	0.000799625	rs5918156	-0.00013483	rs7061889	-1.36971e-05	rs2235082	-0.000387679
rs733976	0.00118012	rs2103613	-0.00010484	rs2105694	-1.39953e-05	rs3746754	-0.000498615	rs6520587	5.52321e-05
rs738799	0.00100853	rs926082	0.000213037	rs3218322	-0.00086066	rs16997899	-0.000807063	rs5958496	5.47096e-06
rs26555	0.00353045	rs9327074	-0.00105926	rs166368	0.000594306	rs12203381	0.000467156	rs4896105	-0.00016018
rs2700797	0.00180098	rs11784615	0.00255571	rs2466067	-0.000872416	rs11140491	0.000677646	rs10757060	-0.00103104
rs17045229	-0.00104522	rs2577256	0.000732619	rs6718106	-0.000268876	rs4953624	0.000537635	rs9332424	0.000101578
rs6738641	-0.00270434	rs1976809	0.00120703	rs17407289	0.00191756	rs1389574	-0.000165976	rs7590951	-0.00119532
rs7591253	-0.000773283	rs10202332	-0.000933653	rs10490669	0.00162008	rs6545360	0.000347734	rs17485059	0.00212225
rs595986	-0.000162978	rs1566869	0.000588036	rs11065108	-0.000543972	rs1867767	-0.00232742	rs1954148	-0.000182731
rs4631962	-0.0016318	rs266676	-0.000162348	rs11060321	0.00137646	rs12429070	-0.0016687	rs10498286	-0.000451173
rs4761127	-0.000359471	rs10745793	-0.000488283	rs9551809	-0.00195978	rs9603087	0.000478392	rs17102535	-0.00114935
rs7960598	-0.000561754	rs9552880	-0.000238275	rs1418564	0.000789602	rs7321587	0.000242284	rs10498649	0.000466079
rs17064589	0.00312889	rs2711390	0.000406073	rs16970218	-0.00124477	rs2287802	0.000412965	rs5770658	1.05934e-05
rs17065517	-0.00284583	rs12605088	-0.00140504	rs17726861	-0.00115121	rs10403210	0.000671607	rs6009440	0.000428109
rs427462	0.00246887	rs7710715	0.00172045	rs12187261	-0.000948142	rs12195574	-0.00257583	rs4713704	0.00110739
rs7236227	-0.00554277	rs3786983	0.000499291	rs7255690	-0.000399106	rs3093153	-0.00129007	rs2858641	-0.0014489
rs3105796	-0.000623422	rs1494600	0.000534196	rs1873364	0.00050469	rs724101	0.000305457	rs17216875	-0.000588782
rs13154516	-0.000633439	rs11744803	-0.000674717	rs12518105	0.000636957	rs16869647	-0.000784744	rs17755984	0.000989495
rs12696980	0.000767224	rs4374746	0.00128646	rs6866260	-0.00166799	rs9486767	4.14759e-05	rs12528971	0.0011732
rs16871513	-0.00203254	rs6870619	0.0016147	rs2114961	-0.00143113	rs633382	0.00104557	rs9391179	0.00183977
rs16871770	-0.00327879	rs6874731	-3.51087e-05	rs258804	0.00119824	rs658946	0.00130396	rs1890512	-0.000181355
rs10942308	0.00245064	rs3806895	0.000276003	rs10051277	-0.000615104	rs9480303	6.86136e-05	rs284921	0.000337331
rs1158242	-0.00167462	rs2403360	-0.000789956	rs6861564	0.000221904	rs6917698	0.000659313	rs13196705	-0.00033857
rs13357752	-0.000424934	rs17137481	-0.000301678	rs10516053	-0.00213153	rs7774556	0.000799988	rs12211136	6.73444e-05
rs4937216	0.000174986	rs11169042	-0.00037307	rs6490110	0.00086626	rs4770304	0.000631491	rs2070982	0.000937999
rs6866078	-0.00126242	rs4976606	-0.00124752	rs2072768	0.000903697	rs3864432	0.000637742	rs10872625	0.000799031
rs1544927	-0.00190527	rs6926229	-0.000856255	rs16889125	0.000895254	rs12532987	0.00067666	rs2062411	4.12493e-05
rs580481	0.00124619	rs836968	0.000302747	rs921063	-0.000654641	rs9317499	-0.000840334	rs17103672	-0.00195104
rs214445	-0.00210752	rs12527406	0.000883197	rs17486144	0.00026071	rs3807660	-0.000596983	rs17137763	0.000466659
rs6590392	-0.000643046	rs7966983	-0.00254299	rs3847967	-0.00195957	rs7336773	0.000141068	rs854321	-0.00153381
rs4980844	-0.00058565	rs10876571	0.00113338	rs10847023	0.000545824	rs12869605	-0.00114827	rs7161717	0.00165745
rs6928845	-0.000144585	rs9388580	0.0002834	rs942734	-0.00102257	rs6948532	-0.00112628	rs1466146	0.00153236
rs8076626	-0.00407024	rs9895971	0.000653527	rs725924	-0.000565317	rs7206961	0.00105977	rs2617824	-0.0018392
rs7225107	-7.06434e-05	rs7208804	0.00146878	rs10491115	0.000347917	rs7227548	-0.000947413	rs16980393	-0.000408616
rs4986048	0.00143754	rs6503211	-0.00210293	rs15944	-0.000416037	rs8091410	0.00105152	rs4802863	-0.000632003
rs581748	0.00313409	rs1717355	0.000395083	rs4383003	0.00054038	rs679791	-0.000480213	rs1278884	-0.000286053
rs4797557	8.79568e-05	rs586039	0.000712659	rs12605088	-0.000468327	rs9955947	-0.000839835	rs9976967	0.00132903
rs6581778	-0.000561949	rs6538172	0.000306997	rs3117978	0.000189479	rs17601608	0.000963992	rs8013209	-0.000551714
rs7314793	-0.000193562	rs7968218	0.00137636	rs10507324	-0.000348484	rs576712	0.000856161	rs17099235	0.0016564
rs10815757	-2.12964e-05	rs4554552	0.0005717	rs7469537	0.000677652	rs11001384	0.00035836	rs1159431	0.00116916
rs10511637	-0.00248802	rs1333937	0.00203475	rs11252479	-0.00231925	rs6480908	-0.000239479	rs1473467	0.00504348
rs7861331	-0.00075875	rs4324997	0.000706407	rs11254802	-0.000589709	rs1110421	-0.00036479	rs4757384	0.000894003
rs4878434	-0.000376004	rs1930131	0.00182072	rs4748520	-0.000112069	rs12257526	-0.000665371	rs831473	-0.000197627
rs12953436	0.00152031	rs583523	-0.000587684	rs7235985	0.000535169	rs9963140	-0.000578913	rs2824728	2.31059e-05
rs2050262	0.000604745	rs10817987	-0.00100889	rs3829925	-0.00088816	rs7068708	0.000247407	rs553789	0.000178993
rs10859103	-0.000116083	rs11109646	0.000843202	rs191924	0.0015648	rs9576175	-4.98481e-05	rs4378535	-0.000649506
rs1923421	-0.000102745	rs10818027	0.000902612	rs2357215	0.00166321	rs1322005	9.33052e-05	rs10501218	0.00147804
rs12001088	0.00205562	rs10984054	0.000396329	rs11594967	0.000464543	rs2251033	0.000789489	rs7129187	4.46456e-05
rs721936	-0.00226059	rs944333	0.000785109	rs4615973	-0.00032235	rs10749377	0.000139779	rs6592813	0.00252247
rs2217094	-0.000120942	rs11243403	-0.00116736	rs2393602	0.000991892	rs2936859	-0.000536389	rs17440276	0.00394481
rs10990355	-0.00110242	rs4880882	-0.00263834	rs1903863	-0.00128447	rs1238117	0.000110235	rs11234222	0.000756991
rs4390381	0.00293857	rs1009090	-0.00026567	rs9576827	-0.000569801	rs1536188	-0.000587922	rs9322996	-0.000625083
rs1543532	-0.000322447	rs7909117	0.000983542	rs942094	-0.00126467	rs1984219	0.00185597	rs2248863	-0.00081836
rs7467239	0.000896366	rs2785273	0.00143791	rs1871057	-0.000498995	rs7922424	-0.00131857	rs17124548	-0.00035145
rs2146079	-7.88985e-05	rs4615973	0.000153009	rs10882382	-2.33745e-05	rs12274855	0.000647086	rs10502275	0.00119753
rs7195069	-0.000239761	rs4148376	0.000359548	rs4784391	3.47361e-05	rs12939333	-0.00100125	rs12965342	0.00023921
rs12924211	-9.88019e-05	rs9935841	-0.00116669	rs2962428	-0.000730641	rs6502236	-0.000774655	rs1426310	0.000381291
rs3852705	0.000636522	rs494116	0.000738311	rs900766	-0.000108427	rs11078134	0.000357236	rs985492	0.000628644
rs8046479	-0.000601168	rs4784294	0.00148934	rs904195	0.00109928	rs1867229	0.000193421	rs355306	0.00146465
rs12448414	0.000859565	rs6499640	0.00148088	rs2281726	-0.00145249	rs11658852	-8.20895e-05	rs8094360	0.00108797
rs3784873	0.00160531	rs9939760	0.00140029	rs9910718	0.000861586	rs619741	0.000623917	rs4462707	-0.000968095
rs2246372	0.000966262	rs9478848	-0.000812186	rs11771259	-0.00126082	rs10234749	-0.000380396	rs10099450	-0.000565736
rs1000025	0.00035208	rs1953320	0.000472382	rs849763	-0.000180366	rs12703333	-0.000751314	rs11785306	0.0015772
rs534037	-0.00109508	rs2275336	-4.41624e-05	rs38155	-0.000384905	rs1077702	-0.000458877	rs7814667	0.00154544
rs567049	-0.0014875	rs2025994	-0.000282549	rs2222521	0.00127542	rs732947	0.000924123	rs17119376	0.00214902
rs6901717	0.001174	rs2180051	-0.000347747	rs1393673	-0.000965812	rs6586879	-0.000622104	rs12056348	0.00035246
rs418851	-0.000118544	rs9458252	-6.97856e-05	rs7780166	0.000235353	rs2141560	-0.00102342	rs11783334	0.000373344
rs9456837	0.00162523	rs10247586	0.000868759	rs6942586	0.00013249	rs2666172	-0.000458696	rs17058471	1.32345e-05
rs7774556	-0.00586462	rs2351369	-0.00143531	rs6973903	0.00118485	rs1383914	0.000732842	rs17059285	0.00186354
rs9348023	-6.50108e-05	rs2106727	0.000823616	rs2472520	0.00028679	rs7017620	0.000620403	rs2175835	0.000595266
rs10267270	-0.000951641	rs17350515	-8.88323e-05	rs4245566	0.000730668	rs10216467	-0.000400073	rs10109855	-0.000898053
rs13243488	0.00145128	rs1393673	0.000133837	rs1525297	-0.00343751	rs17699161	-5.46858e-05	rs10504047	0.000254258
rs6462136	-0.000517203	rs1425122	-0.000349858	rs735967	0.00122228	rs4526340	0.000723767	rs16936118	-0.00240051
rs11977136	-0.000367177	rs17141991	0.0014354	rs12673333	0.00226798	rs2054313	0.000292398	rs13258578	-0.000175564
rs13230952	-0.0012996	rs2713174	8.38672e-05	rs3801777	0.000820662	rs10098662	-0.00126338	rs16937594	0.000640626
rs10235086	0.00192616	rs12534172	8.02837e-05	rs178733	0.000417947	rs10511484	-0.00132683	rs2701453	0.00211761
rs10224522	-0.00121545	rs13230038	-3.0234e-05	rs12112256	-0.00152472	rs7018802	-4.56509e-05	rs2975208	-0.000775999
rs1421438	0.00218917	rs12425412	-0.00119558	rs341555	0.00169032	rs9316449	-0.000246811	rs1007840	0.000113692
rs2141780	0.000690214	rs176560	9.27851e-05	rs1345935	-6.87046e-05	rs10961580	-0.000506921	rs2448173	0.000736726
rs2237553	-0.00036141	rs11543784	-0.000343914	rs17275136	-0.000700542	rs10810579	0.000151033	rs7828548	0.000162235
rs2027985	-0.00111903	rs179885	0.000551976	rs1639471	-0.000151296	rs2593353	-0.00118248	rs6468639	-0.000857923
rs10778568	0.000875659	rs4767132	-0.000741964	rs9570517	-0.0010529	rs1947597	0.000560576	rs17107951	-0.00279557
rs651430	-0.00120228	rs12673333	0.0031286	rs7804456	4.24505e-05	rs4578059	3.8279e-05	rs2649102	-0.00104432
rs6464465	0.000507735	rs1405805	-0.000315782	rs6459952	0.000943335	rs3410	-0.000485473	rs4897731	-5.23991e-05
rs7903420	-0.000620998	rs7358204	0.00106928	rs7108037	-0.000123717	rs1011896	-0.000555214	rs16927535	0.00034382
rs2895067	-0.00517754	rs677517	0.000295549	rs4359190	0.000603872	rs1503442	-8.60319e-05	rs16927854	0.00316216
rs12259546	0.000548346	rs573323	0.000270764	rs4910364	-0.000643063	rs10832820	0.000499109	rs836968	0.000187955
rs10827289	-0.00171463	rs913521	0.00109332	rs7115063	-0.000572748	rs2176789	0.000346688	rs476891	-0.000252913
rs1875792	-0.00114408	rs2946998	0.000412483	rs11028833	0.000199607	rs16930296	0.000321292	rs12826038	0.0012993
rs2489226	-0.000325227	rs10829774	-0.00151334	rs10835394	0.000895729	rs7929418	-0.00135746	rs4923659	-0.00109498
rs4359155	-0.00202702	rs11592246	0.000777887	rs11037957	-0.000613042	rs7118496	-0.000348378	rs12300005	0.000495312
rs4962718	-0.000953029	rs7950592	0.00247178	rs12226614	0.00194416	rs17836183	-0.00164678	rs4526865	-0.000888363
rs6490034	0.00138569	rs838893	3.87176e-05	rs9318082	0.00218265	rs2182532	-0.000692248	rs17175981	-0.00107006
rs11040799	0.000543478	rs2845887	0.000330406	rs9971392	0.00122153	rs1527014	0.00132954	rs9315495	0.00103193
rs2403513	-0.00217537	rs2027765	-7.88382e-06	rs10894800	7.39623e-05	rs1378823	0.00161444	rs9549067	0.00083164
rs7116774	0.000655286	rs12226647	0.00209474	rs735295	-0.000248916	rs549433	-0.00129431	rs7323848	0.00126873
rs4243942	0.00088251	rs11019179	0.000425428	rs10849108	0.000150579	rs11177207	0.000533251	rs17065617	-0.000450007
rs1503442	0.000137734	rs7105462	-0.00108793	rs3782583	0.000117184	rs11114978	0.000606626	rs542054	0.000146836
rs7109218	0.00145712	rs7942675	-0.00143428	rs11056778	0.00146991	rs7970389	0.000985579	rs4573829	0.00159288
rs17358030	-0.000222007	rs2659612	0.000571138	rs11045310	0.000741003	rs4762518	2.26161e-05	rs7997101	0.000253456
rs7930445	-0.00160271	rs6590759	0.00025444	rs7959761	0.000433478	rs17416680	-0.00147953	rs965865	0.00119835
rs2593729	-0.00189919	rs4963517	-0.00085786	rs1862020	0.000591815	rs12300005	-0.000597139	rs9516278	0.00074578
rs11228710	0.00237928	rs10842366	-0.000356467	rs7960745	0.000518812	rs11112474	0.00112411	rs2765316	-7.26059e-05
rs1800007	0.000957833	rs11053720	-0.00157749	rs7399189	0.0015628	rs12318540	-0.000306399	rs7339187	0.00102705
rs640908	0.000632828	rs12580932	0.00244241	rs1378823	0.00155615	rs7969743	-0.000653614	rs16960685	-0.000443918
rs1783953	-0.00111147	rs9300148	-0.00128915	rs8793	0.000255212	rs11831308	-0.00362431	rs3916939	-0.000204726
rs639758	0.0016969	rs6487528	-0.00119253	rs17103904	0.00127329	rs2730570	0.000293339	rs4771473	-1.19557e-05
rs606363	0.00157966	rs6487546	-0.000249102	rs12318021	-0.00100604	rs7959781	-0.000850672	rs7342442	-0.000819927
rs1940212	-0.000671561	rs841621	5.49223e-05	rs7968218	-0.000391087	rs9300277	-0.0014069	rs16968624	0.00112278
rs7926345	-0.00496915	rs1554986	-0.000842438	rs1579243	0.000556271	rs7133469	0.00100609	rs16968990	0.00099875
rs4073055	0.00073144	rs2511748	-0.000449093	rs11547284	-7.63604e-05	rs7850199	-0.00170556	rs11595740	-0.000281863
rs13259872	0.00137901	rs6983761	-0.00113176	rs6471128	0.00064022	rs1036954	-0.00255202	rs12261850	0.000418851
rs16927444	0.000923865	rs1122931	0.000156094	rs11785612	0.000822019	rs1779642	0.000777709	rs3829155	4.45229e-05
rs6471973	-0.000417969	rs11167064	-0.000218134	rs10973091	-0.00148238	rs12264718	0.0008981	rs10796026	0.000554531
rs7835404	-0.0015426	rs7828265	0.000237175	rs16927880	-0.000135021	rs17469997	-0.000362018	rs11254031	0.00149285
rs10846489	0.000126505	rs3117978	0.00236667	rs965865	0.00258829	rs17299494	-0.00180709	rs1970911	0.00139168
rs16917364	-0.000485025	rs10119431	0.00232141	rs17053650	0.000371149	rs10906535	-0.000876197	rs12247820	-0.000877936
rs2033920	0.0015471	rs2031216	0.00023184	rs7027513	0.00111782	rs7095401	-0.000176657	rs10826079	-9.33728e-05
rs11995900	0.00520745	rs1897676	0.00049142	rs13295517	-0.00100017	rs4748140	0.000770798	rs10509323	5.88737e-05
rs2444313	0.00198816	rs9407450	2.77111e-05	rs17793675	-0.000712965	rs10828663	0.000413494	rs17091683	0.00253541
rs6469409	0.000356909	rs10759117	0.00108856	rs12555508	0.00137112	rs12572289	0.000285308	rs17110716	-4.90189e-05
rs837226	-0.00166138	rs2151661	0.000461318	rs1167762	0.000177189	rs1917803	-0.000128396	rs1034178	0.000279015
rs7387053	0.00130237	rs10965215	0.000741931	rs12553421	-0.00178514	rs7095441	-0.00101664	rs7082097	-0.000934632
rs10773391	-1.77181e-05	rs9551080	-8.43847e-05	rs9531676	0.000677652	rs9555162	0.000497471	rs10133251	-0.000313201
rs6744600	-0.00317214	rs732076	-0.000209845	rs6741642	-0.000295034	rs842769	0.000458224	rs11709154	-0.000677722
rs4953221	-0.00203616	rs17005524	0.00137099	rs11693527	-0.00108206	rs1426700	-0.000330685	rs9861146	0.000419251
rs7581045	-2.88727e-05	rs17407289	-0.00100904	rs4852268	0.00113433	rs12617342	0.00248396	rs1396032	0.000358104
rs6546815	0.00253352	rs6755901	0.00191526	rs7583234	0.000522351	rs2287611	0.00172934	rs9826422	0.000628305
rs13025652	-6.10607e-05	rs17049820	0.00231144	rs17022036	0.00113374	rs3845743	8.26966e-05	rs7622148	0.000595706
rs11690269	-0.00205112	rs6547750	0.000913248	rs12478362	-0.000453776	rs10931679	0.00028211	rs9835186	0.000931474
rs309180	0.00192802	rs2376062	0.00242515	rs13022349	-0.00119421	rs4663510	0.000387357	rs774217	0.00165432
rs7609293	-0.000499702	rs11124120	-0.000268089	rs194674	-0.00106436	rs12491393	-0.00152638	rs11714085	0.000139246
rs4664893	-0.00135303	rs1318242	-0.000181814	rs1376781	-0.0026292	rs17536147	-0.000356512	rs16849953	-0.000600506
rs16843897	0.00164204	rs7589494	-0.00100816	rs1263605	-0.000767094	rs6442492	-0.000141985	rs1564703	0.00106733
rs16848226	0.000519086	rs7596310	0.000625259	rs7556766	-0.000118925	rs6801666	6.83314e-06	rs6794073	1.84827e-05
rs1541718	0.00224922	rs2293854	0.00226714	rs2175835	0.00011248	rs7863087	0.000140274	rs324496	-0.000250083
rs2898366	-0.000787689	rs4873770	9.168e-05	rs17521827	-0.00267417	rs1936286	0.000356618	rs12346083	0.00127709
rs969895	-0.00604865	rs7827845	-0.000920644	rs996015	-0.000969393	rs1886002	-4.10347e-05	rs7857712	0.00289228
rs12458857	0.00148916	rs7243561	0.000590719	rs1943664	-0.000876178	rs1943664	-3.25236e-05	rs2826564	-0.00115944
rs13254655	-0.0015127	rs2467610	-0.000374213	rs4873770	-0.00135713	rs7864399	0.000439555	rs17059238	6.56988e-05
rs11784615	0.00149501	rs2448173	-0.001445	rs979671	4.89287e-05	rs7864314	0.000428908	rs328875	-0.000306072
rs8041299	-0.000150783	rs754399	0.000419848	rs4562998	-0.00148534	rs7499751	-9.17738e-05	rs1504571	-4.7166e-06
rs4627287	0.00155549	rs16970006	-0.00138942	rs12907561	0.000915349	rs16963454	0.000967451	rs991674	-0.000303139
rs166232	-0.000478674	rs1542283	0.000574383	rs3759937	0.000185215	rs721005	-0.000710827	rs757224	0.000981428
rs3743565	0.000399769	rs11867129	-0.00253322	rs12934960	9.37796e-05	rs8076626	0.000443186	rs9675157	-3.11229e-05
rs8063047	-0.00406605	rs757107	0.00073445	rs494116	9.29762e-05	rs2317225	0.000675637	rs8067797	-0.000909116
rs8046893	0.00262302	rs9939534	0.000158714	rs4423423	-0.000408921	rs17734945	-0.000981032	rs16969378	-0.000303758
rs16971564	0.00457494	rs2907358	0.000583068	rs11860987	-0.000206516	rs9893451	-0.00307916	rs12938580	0.00033088
rs397135	-0.00176614	rs1866297	0.00110338	rs1886043	0.000189645	rs17070878	-0.000875172	rs8020033	0.000297142
rs9285863	0.000504097	rs4128686	-0.00229765	rs17057596	5.07565e-05	rs240874	9.28943e-05	rs9483055	-0.000707651
rs6821735	-0.00158308	rs7685709	0.000370579	rs12643966	5.97637e-05	rs10516040	-0.000807301	rs11243305	-0.000582576
rs4673101	-0.00197214	rs6706608	-0.000131703	rs17066237	-0.0029574	rs1881961	-8.58316e-05	rs1534457	0.000319447
rs713144	-0.00150556	rs9847748	0.000256008	rs1058331	0.000828504	rs11939285	-0.000511216	rs1561618	0.000415758
rs177992	-0.000657145	rs661213	0.000688618	rs2230611	-0.00115621	rs9955446	0.000546218	rs1735969	-0.0013879
rs13116032	-0.000484979	rs6850389	0.000120887	rs11100679	-0.000243898	rs12520350	-3.29264e-05	rs1826236	-0.000757138
rs17082675	0.00133677	rs4942888	0.000110281	rs2281723	5.32127e-05	rs17099235	0.000126728	rs1394754	0.000124858
rs12249246	-0.00319919	rs11037981	0.00139099	rs10894114	0.00111647	rs11054402	-8.99958e-05	rs1396311	0.00015967
rs3764220	0.0050809	rs1018550	0.00146533	rs16969802	0.000374359	rs7204489	-0.00243614	rs1867198	0.000639979
rs6552971	-0.00102764	rs17064825	0.000907853	rs3105796	0.00127208	rs240676	0.000766148	rs379157	0.00152722
rs9392339	-0.00235086	rs16901634	0.00278691	rs609119	-0.000305153	rs2329933	0.000902389	rs12203381	-0.000382532
rs10491237	-0.00144052	rs6894886	-0.000404687	rs6453094	0.00153343	rs609119	-0.000452664	rs16880300	0.00203381
rs2466993	0.000762636	rs156508	-0.0002407	rs1864600	0.000815361	rs17066228	-0.00108552	rs2745580	-0.000532702
rs11926691	0.00262878	rs1393561	0.00197687	rs17542486	0.000164451	rs9993321	0.00128598	rs2872188	-0.00123324
rs7624841	0.00174743	rs6447872	-0.00106993	rs11131413	-0.000345921	rs1553552	6.4901e-05	rs7710715	0.000879659
rs7612556	-0.000303046	rs2199864	-0.00318036	rs1398549	-0.000739905	rs2894886	-0.000771791	rs16877061	-0.00506124
rs6444196	0.00177444	rs6846915	-0.000205611	rs7438535	0.0013388	rs7706803	-0.00161971	rs1394648	0.000731445
rs6444684	-0.000594298	rs16894776	0.00112201	rs1013510	0.00144819	rs16883164	-0.00129247	rs40669	0.000304103
rs11715619	0.000855166	rs7675656	-0.00035426	rs994011	-0.000273231	rs4479825	-0.000587609	rs40566	-0.000635148
rs6734122	0.00198615	rs6432808	0.000595036	rs4312478	0.00124024	rs7638955	-0.000183625	rs16851963	0.00081604
rs4566308	-0.000395612	rs12623409	0.000781478	rs1396032	-0.0010846	rs7627815	0.000197341	rs6770203	6.60109e-05
rs8054280	0.00229614	rs7206246	-0.00138759	rs8056040	0.000571849	rs7208804	0.00016281	rs2872506	5.29344e-05
rs4889234	-0.000372385	rs12918447	-0.00036189	rs4784376	0.000620675	rs274900	0.00182315	rs11872226	0.00164276
rs10514609	-0.000190138	rs8062765	0.000525076	rs12940382	-0.00037038	rs317382	-0.000665752	rs8085510	0.00106329
rs6830500	-0.000727478	rs1435385	0.00158039	rs7698621	-0.000293313	rs1020720	0.000535733	rs16878753	-8.4014e-05
rs16994288	-0.000383036	rs1872581	0.000535928	rs1429898	0.000633644	rs10037970	-0.000799935	rs17277296	0.000677007
rs373103	-0.000558913	rs6855762	-0.000861173	rs12644545	-0.0017131	rs4128686	0.000830653	rs11744829	0.000945559
rs8071748	0.000739499	rs4493039	0.0011234	rs7215675	-0.00126539	rs7222964	-0.00148593	rs8094582	-0.000382734
rs4701676	-0.00027649	rs984164	0.000537581	rs2028270	0.00172739	rs10484874	-0.0010308	rs9346240	-0.00140602
rs17175506	0.000139001	rs17126053	-0.00101923	rs10484125	-0.00323876	rs150076	-0.000625422	rs11645072	-0.000611262
rs1959453	-0.00478186	rs12148034	0.000381986	rs10484072	-6.8023e-05	rs1540672	-0.000540399	rs8062765	0.00105297
rs3107764	-0.00168346	rs13116533	0.000268747	rs12498922	-0.000335056	rs282375	0.000105685	rs7703778	-0.000810428
rs1456987	0.000116838	rs1884535	0.00462752	rs8036722	-0.000731205	rs9936569	0.000534276	rs9936386	0.000912699
rs409441	0.00045307	rs4496609	-0.000193584	rs11098375	0.00220901	rs1967256	-0.0012834	rs6870619	-0.000515115
rs11161248	0.00223419	rs10130335	0.00186338	rs13380359	-1.22238e-05	rs2090296	0.000887429	rs402546	2.89534e-05
rs12442611	0.00109972	rs9671481	0.00164622	rs8032931	-0.000126636	rs11860987	6.2975e-05	rs2925050	0.000585545
rs10162880	-0.000286712	rs3825569	0.000132972	rs4924057	-0.000384604	rs36023	0.000533538	rs4783125	-0.000446117
rs598226	-0.00442892	rs4906033	0.000472049	rs16962925	0.000657902	rs12325384	-0.000202858	rs300004	0.00182624
rs4657096	0.00079476	rs972521	-0.000387351	rs16839277	0.0018539	rs12134818	-0.00109072	rs488541	-0.000105018
rs7564504	-0.00165561	rs7593733	0.000692584	rs9309619	0.0013506	rs13403603	-0.00200475	rs6772278	0.00268281
rs10765929	0.001151	rs3133442	0.000505077	rs2239015	-0.000570853	rs11615915	-0.000658884	rs9805358	0.0014521
rs994889	0.00152872	rs17081201	-0.000111049	rs9464672	8.57031e-05	rs6969949	0.000516684	rs3020383	3.31358e-05
rs17075700	-0.00112311	rs368080	0.0001405	rs17641827	0.000503355	rs2392590	0.000837789	rs17082236	0.000785704
rs4689419	-0.000660533	rs13133420	-0.000597577	rs17020279	-0.0012434	rs11745686	7.39783e-05	rs7732739	0.000157237
rs152655	-0.0014501	rs2399762	0.00286945	rs7199361	-0.000135995	rs8054740	2.92303e-05	rs7216334	-0.00020272
rs1582323	-0.00028423	rs4965905	-0.000277124	rs11074815	-0.000978554	rs4790830	-0.000396589	rs11079311	0.000592185
rs2053526	-0.000780377	rs11098075	5.91689e-05	rs10517813	0.000629713	rs4458563	0.000127937	rs9285656	0.00128249
rs6855458	0.00132827	rs17043703	0.00192994	rs6536939	-0.000609692	rs17153334	-4.40968e-06	rs10515625	0.00214997
rs2622351	0.000295686	rs1506062	0.00086635	rs11132434	0.00128815	rs635741	7.22484e-05	rs17110644	0.00106687
rs6819377	-0.000915096	rs10516608	0.00118506	rs6844814	0.00166625	rs17646132	0.00108713	rs2277937	-0.000480807
rs13136254	-0.0018295	rs6841441	-0.000327206	rs959937	-0.000340664	rs6864151	-0.000733344	rs303900	0.000746783
rs1346511	-0.000682162	rs4410646	-0.000565359	rs2406771	0.00163641	rs9354354	-0.000190987	rs7772103	-0.000375913
rs313979	-0.00270245	rs1880863	-0.000998949	rs3924540	0.000346431	rs2306340	0.00312977	rs4868933	0.00226106
rs9965445	0.000480226	rs9305092	0.000687462	rs6510130	-0.000626327	rs10415869	-0.00111011	rs879149	4.77775e-05
rs742850	-0.00174044	rs6035481	-0.000743574	rs271962	0.000301488	rs6013315	-0.00168872	rs331338	-0.00112142
rs761021	0.00212753	rs4810359	0.00360075	rs11087956	0.000540548	rs1335579	-0.00119389	rs206037	-0.000132667
rs10516040	0.000937137	rs884532	0.000350838	rs9296714	0.000584517	rs12669192	0.000796382	rs17081685	-0.0022675
rs9990895	-0.000868154	rs2293119	0.00171376	rs13127787	5.57938e-05	rs7723948	4.81054e-05	rs17648477	0.000733855
rs6435948	0.000472411	rs7566209	0.000361141	rs1540293	-0.00041969	rs9289794	-0.00198009	rs16836608	-0.00113403
rs16851773	-0.000363211	rs4392190	0.000870593	rs197721	0.00025223	rs1808003	0.000900577	rs13146690	0.00169465
rs9844198	0.00100392	rs12491304	0.000209162	rs16864652	-0.000346584	rs13127054	-0.00103962	rs17021017	0.00187433
rs4956936	0.00115727	rs13184100	-0.00160696	rs2434621	0.000221759	rs2483767	0.000982117	rs6929224	0.000759208
rs13078685	-0.000103481	rs13086448	0.000951559	rs1129055	0.00024151	rs2199288	0.000530733	rs16854141	0.000614227
rs30466	-0.00055672	rs267985	0.00087024	rs2434343	-0.000746431	rs9380389	-0.000942714	rs3025030	0.00153462
rs7627280	-0.00192878	rs7607996	-0.000165812	rs17043256	0.00147725	rs7680147	-0.00087829	rs17575890	0.00102815
rs162783	0.00146841	rs11129637	-0.000146748	rs11714085	0.000270855	rs6848864	0.00144555	rs6816721	0.00084866
rs9826253	-0.000483549	rs6787633	-0.000513555	rs3732487	0.000702501	rs7697958	0.000112504	rs7435420	0.000336898
rs6442492	-0.00278543	rs9876006	0.0027996	rs9858909	-7.32171e-05	rs12647103	0.000407791	rs11944912	-0.0008648
rs4685243	0.000359075	rs17020879	0.0025547	rs2178321	-0.0020288	rs6833091	0.000284847	rs373103	-0.00125967
rs4677503	-0.00177233	rs3732487	-0.000884451	rs9990537	-0.00162851	rs4833422	-0.000987847	rs17032732	-0.00126102
rs6844817	0.000243643	rs17040750	0.000522681	rs4862987	-0.000467958	rs6874869	-0.000773422	rs7745427	0.000153182
rs10934036	0.00033657	rs6793803	-1.38878e-05	rs6448206	-0.00176941	rs11943475	0.00027936	rs7685709	-0.000395358
rs7638876	-0.000864006	rs6794548	0.000632683	rs10030083	0.00187355	rs1833564	-7.79569e-05	rs10517813	-0.000831202
rs9860828	-0.000176254	rs11714850	-0.000364454	rs7437008	-0.000836575	rs977361	-2.16709e-05	rs4352433	-0.00126071
rs1165962	-0.00177768	rs11923244	0.000644572	rs824092	-0.000535235	rs2228230	0.000381019	rs4412019	0.000820286
rs9818203	0.0010155	rs1526707	-0.000523399	rs1503732	-0.000671985	rs2305948	-0.00175332	rs17002208	0.000333902
rs364569	-0.00113893	rs7223881	0.000156835	rs7213602	-0.000392423	rs6501192	-0.000546767	rs12984564	0.00144257
rs983962	0.001236	rs10511403	0.00310815	rs10002158	-0.000411174	rs17024939	-0.00111201	rs12503417	-0.000116519
rs17153334	-0.00301716	rs17447299	-0.000985785	rs4422545	-0.000411329	rs2693946	0.000249909	rs9376419	-0.000739323
rs9516953	0.00124678	rs9531676	0.00170733	rs12887146	7.70924e-05	rs11851815	5.11751e-06	rs4776304	0.000244554
rs9315529	-0.000504855	rs4092872	-0.000336454	rs11846846	-0.000576599	rs4378535	0.000703009	rs11857911	-0.0014482
rs1886043	5.86187e-05	rs1333016	7.78396e-05	rs12432623	-0.00140639	rs10136747	-0.00120141	rs16946942	-0.000257057
rs7997077	-0.000185623	rs17090128	-8.53513e-05	rs1950427	-0.00165543	rs198246	4.66934e-05	rs2279291	-0.00132719
rs11120218	-0.000358772	rs12217125	0.00129073	rs12037440	-0.00136479	rs12406771	0.00212007	rs17034251	0.00114291
rs4886033	-0.00111039	rs6650346	-0.000322896	rs12436256	-0.000854119	rs10498441	0.000560731	rs7162180	-0.00112559
rs4375234	-0.00149388	rs5020194	-0.000863563	rs10495320	-0.0029862	rs514050	0.000218618	rs17009735	0.00105623
rs4759572	0.00104114	rs17629979	0.000761543	rs9556072	-0.000401965	rs3915580	0.000976274	rs11637057	-8.19919e-05
rs9506559	0.00107218	rs11618516	-0.000552845	rs7321587	-0.000441439	rs11846846	-0.000308097	rs7167798	0.000379201
rs4770101	-0.000643253	rs277250	0.000245624	rs872606	0.00042833	rs1956609	-0.000640349	rs4779937	-0.00116034
rs2209358	0.00121719	rs2348837	-0.000577339	rs1797052	-0.00133014	rs946253	-0.00100455	rs10519830	-0.000761882
rs10037238	-0.000750379	rs932410	-0.000899666	rs1340695	-0.000309651	rs7797871	-0.00077497	rs1154029	0.000214997
rs9848266	0.00277145	rs7631939	0.000491642	rs1160670	0.000791738	rs9307319	-0.00145049	rs2293119	-0.000635254
rs9506746	0.000917973	rs4943770	-0.000686688	rs9557247	-0.000758699	rs225999	-0.000298963	rs8032931	0.00022956
rs9511666	0.0013402	rs4941532	-2.68878e-05	rs369788	0.000136172	rs17412060	-0.000262805	rs4302005	0.000679895
rs7216645	-0.000507202	rs11078800	-0.000461214	rs4794786	0.00020872	rs583523	-0.00054297	rs2303690	-0.000333575
rs16856591	-0.00384307	rs16864652	0.000643289	rs2702327	0.00034597	rs16869235	-0.00027662	rs7690743	0.000281526
rs6681346	0.00110249	rs16854012	0.00246648	rs2089920	-0.00124293	rs10190914	0.00116646	rs17028771	0.000166247
rs7317111	-0.000456322	rs4773875	-0.000769903	rs1956154	-0.00142007	rs17111691	-0.00112937	rs4778104	0.000582028
rs9520135	-0.000427518	rs4001165	-9.84286e-06	rs12436390	0.000453577	rs1257270	0.000589745	rs16975644	0.000809566
rs4378535	0.00109068	rs2754087	-0.000196085	rs4902750	0.00018446	rs17699249	-0.000389595	rs4787993	-0.000729832
rs8029740	-0.00127891	rs11638159	-0.000296952	rs114594	-0.00147746	rs11644288	-0.00199243	rs16958320	-0.000208913
rs11635424	-0.00156054	rs7402247	-0.00112536	rs4776741	0.00097986	rs8049101	0.000838785	rs4792092	0.00188286
rs2350270	-0.000694642	rs17271500	0.00204475	rs4778786	-9.27647e-05	rs874834	-6.17975e-05	rs2215298	-0.00031417
rs11626556	-0.00156298	rs17120651	0.00137553	rs213567	-3.77863e-05	rs8033392	-0.000687378	rs16955475	0.00179303
rs2440335	-0.00237488	rs2285014	-0.000292326	rs17821056	-0.000516503	rs1393203	-0.00106924	rs7213280	0.000313427
rs7277926	0.000336025	rs11087956	0.00237316	rs435725	-0.00115712	rs10222117	-0.0027532	rs5980802	0.000562786
rs1978467	0.000442636	rs34436	6.97266e-05	rs374587	-0.00140157	rs407724	0.000136114	rs2294763	-0.002512
rs6067287	-0.000226319	rs1887934	-5.38847e-05	rs239688	0.000419446	rs4809404	0.000740927	rs3008924	-5.00878e-06
rs6095846	0.00651502	rs6026313	-0.000512637	rs2026226	-5.51602e-05	rs2824027	0.000974554	rs5917462	0.00039066
rs1556195	0.00109456	rs4812276	-0.00173011	rs2833539	0.000381268	rs2824447	0.000274302	rs5953383	-3.64522e-05
rs12103998	-0.000300608	rs4808631	0.000215021	rs659424	0.00179883	rs1052023	0.000516713	rs16984313	0.000947508
rs8129249	-0.00211024	rs2833539	0.000473745	rs2283956	-0.00113623	rs2833406	-0.00156073	rs6645955	-0.000264755
rs7235985	-0.000293947	rs765128	-0.00218728	rs2042289	-0.00068791	rs31726	-0.000207079	rs6529798	0.000909221
rs9676140	9.61866e-06	rs4808317	0.000137852	rs2241112	-0.000774394	rs2544785	-0.00168532	rs5934509	-0.00088429
rs8109821	-0.00146336	rs10412895	-7.18296e-05	rs976165	-0.000315067	rs198977	-0.000583476	rs4830419	0.00054873
rs733128	-0.00123234	rs1274696	-0.000163193	rs477184	0.000421417	rs12480543	3.49003e-05	rs6631333	0.000872938
rs10417874	-0.000692387	rs2042289	0.000212589	rs6075750	0.000487116	rs6036350	-0.00137911	rs2522942	-0.00144084
rs10408746	-0.000703926	rs2278428	0.00150784	rs6132453	6.86896e-05	rs16992177	0.0022079	rs5909390	-0.000582971
rs5752178	-0.00115764	rs1000126	0.00150341	rs4820280	0.000864556	rs4919933	0.000549101	rs17266189	-0.000375508
rs132277	-0.00295525	rs12626541	0.000836653	rs133084	-1.53336e-05	rs2839440	-0.00265371	rs5932561	-1.16466e-05
rs2740983	-0.00100995	rs17207304	0.0023795	rs139568	-3.32281e-05	rs5998713	-0.00147845	rs17304776	8.81095e-05
rs1887934	0.000947376	rs6026932	0.000291379	rs1012482	-0.000513976	rs2248003	-0.000187211	rs6610898	0.000412016
rs11912783	-0.000663996	rs2007846	-0.000593883	rs766168	-0.000362946	rs9306356	-0.00163309	rs5931506	0.000105672
rs5767536	0.000540429	rs132011	0.00307545	rs5904499	-0.00144828	rs879149	-0.000422859	rs3135496	0.000130806
rs5959729	5.60539e-06	rs6525474	0.000225115	rs2027279	2.68698e-05	rs5918156	0.000414781	rs5919618	-0.000303439
rs6645955	-0.000285472	rs2027279	0.000389429	rs4893289	0.00150587	rs1804495	-0.000231357	rs5936177	-0.000504024
rs2327046	0.000432006	rs12608606	-0.00139754	rs11906369	0.000722631	rs2145967	-0.000223505	rs6653777	0.00029471
rs10485593	-0.00242946	rs2235250	-0.00272707	rs6025425	-3.91481e-05	rs7267873	0.000402684	rs16990140	0.00229775
rs136161	-0.000705783	rs4822866	-0.000647238	rs5758863	0.000411435	rs11912783	-0.000784624	rs5933425	-0.00145003
rs11905934	0.00106909	rs1418032	-0.00043457	rs394732	0.000798559	rs6030070	0.000788413	rs4829243	-0.000144741
rs243452	-0.000856672	rs4893289	0.000203011	rs5975040	-0.000533673	rs5943248	-0.000735616	rs2266837	8.61783e-05
rs10782035	-0.0015384	rs4614855	-0.000160133	rs1878047	0.000220708	rs1005730	0.000496382	rs5961460	-0.000960015
rs844295	0.0015104	rs1525846	0.00204468	rs4689306	0.000324163	rs12509763	0.000606655	rs6821599	-0.00106976
rs4433977	0.00165481	rs883399	-3.22313e-05	rs11890919	0.00110089	rs7583750	0.000588962	rs4294953	8.76328e-06
rs10802596	-0.00117587	rs10925645	0.000826865	rs12410705	0.00101776	rs10490669	-0.000433504	rs4849768	-0.000147798
rs11589269	-0.0022278	rs1003008	0.00130406	rs17717723	0.000296043	rs7597158	-0.000867697	rs1946798	-2.09448e-05
rs17039997	0.00295059	rs4398231	-0.000447608	rs973238	0.000786792	rs11126198	0.000569719	rs4563367	-0.00126608
rs7574015	-0.00324288	rs3748026	-0.00240469	rs785259	0.000358353	rs11712537	0.00223435	rs1393740	0.00116295
rs6599010	-0.00184039	rs9309884	0.000600841	rs9844160	0.00050674	rs2042616	0.000605676	rs2126218	-0.000762708
rs7653832	0.00320574	rs9990333	-0.000229167	rs10019628	0.000223513	rs12189480	-0.00118073	rs4466084	0.000248558
rs10024186	-0.00102321	rs1505864	0.000254637	rs9992457	-0.00164333	rs6881195	0.00125795	rs7700378	-0.000743478
rs1020510	-0.000582491	rs4479825	0.000712385	rs4128686	0.000456747	rs17606628	-1.28601e-05	rs4133392	0.00122527
rs12211660	2.74545e-05	rs2281449	0.000202883	rs1935530	-0.000187134	rs6973852	0.000221968	rs936902	0.000340707
rs2095345	0.000193507	rs10484984	-0.00150132	rs9495497	-0.00134634	rs7808217	-0.000563783	rs740144	0.000170837
rs10951311	0.00112988	rs769608	-0.000511655	rs2037048	-0.000305785	rs7840105	0.000337026	rs3750266	0.000484531
rs2631921	0.00184548	rs10505018	0.000853794	rs7012225	-0.00129467	rs17441295	-0.000102555	rs1542874	0.000867711
rs3826547	-0.00123183	rs3744355	-0.000620802	rs3848490	-0.000748618	rs12456176	-0.00118036	rs6046391	0.00052371
rs16939077	-0.000135506	rs2185405	7.53899e-05	rs11791344	0.00114267	rs6602658	-0.000675021	rs1506784	0.000311473
rs1535843	0.000790323	rs10968021	0.00255239	rs721862	7.03001e-05	rs16926244	-0.000185418	rs2379212	8.85611e-05
rs872257	-0.00244589	rs1075414	-0.000507445	rs2417025	-0.00134992	rs4745996	-0.000646207	rs4481948	0.000503328
rs2026341	0.000690568	rs1476859	-0.000635371	rs9422348	0.000614701	rs11195474	-0.000349356	rs7949030	0.000437695
rs1105655	0.000766303	rs1879069	0.00202402	rs4611106	-0.0011391	rs12784228	0.00113334	rs7925281	-0.000756062
rs6479247	0.000247394	rs7081639	-0.000918432	rs2248537	-0.000472967	rs1655159	-4.24193e-05	rs634351	-0.00209978
rs7854636	0.000346518	rs4746058	0.000463216	rs2935706	-0.00130988	rs2133258	-0.00143748	rs6590759	0.000217389
rs11816865	-9.13015e-05	rs2133258	0.000171509	rs640908	0.000808689	rs679808	-0.000218018	rs1486630	0.000348873
rs4256954	-0.000901047	rs7113362	3.5282e-05	rs10459134	-0.00110779	rs11109799	0.00114223	rs1483703	0.000508332
rs11236557	0.00176895	rs2238124	0.00199333	rs17122650	0.000698202	rs11067545	-0.000154677	rs6491786	0.00134045
rs653234	2.33866e-05	rs2429467	0.00137503	rs12425412	0.00242802	rs625875	-0.000368191	rs1859758	0.000704591
rs10498441	-0.00224664	rs8005826	0.00213304	rs158105	-0.00033769	rs4887480	0.000252575	rs933518	-0.000793849
rs7406843	-0.00116551	rs6501948	0.00229876	rs8093359	0.000921318	rs17065517	-0.00168254	rs6012876	0.000958083
rs3787303	0.000314299	rs6076959	-0.000178915	rs4811047	0.00167258	rs2093002	0.000391877	rs5972356	-0.00055429
rs2093002	0.000931109	rs1124933	0.00017571	rs6128226	0.00103127	rs6095570	0.000621821	rs4240095	2.94814e-05
rs345626	-0.00177632	rs2053071	0.00111123	rs609203	-0.000411869	rs8112223	-0.000891637	rs5935130	0.000676798
rs237080	0.000904386	rs10413411	-0.000233613	rs6066509	0.00219287	rs708910	-0.000246796	rs4828915	0.000276565
rs734336	-0.000266198	rs17285812	0.00227855	rs5750169	0.000764762	rs1012482	-0.00042886	rs4825699	-0.000826068
rs6486443	-0.000321823	rs4769376	0.000304041	rs574605	0.000679876	rs16968990	0.00110339	rs2146026	0.000193795
rs3912096	-0.000698107	rs10757663	0.000469211	rs7027123	-0.000408217	rs224031	-0.000334896	rs4751321	0.00155124
rs4920310	0.000473663	rs1953830	0.00168322	rs396112	0.000173565	rs603151	0.0003733	rs1750851	0.00105343
rs548252	-0.00153947	rs10753600	-0.00342756	rs416190	0.000524495	rs856070	0.000448958	rs2800768	0.000722349
rs8079868	-0.00206563	rs16958320	0.00126007	rs2240222	0.000265071	rs3911790	-0.000574854	rs156631	-0.000107643
rs200234	-0.00212275	rs4707760	-0.000285661	rs7756470	-0.00103498	rs17147735	-0.00317741	rs6943149	0.00013109
rs41267	0.00117835	rs4726920	0.000793143	rs6948868	0.00040191	rs2025796	7.69534e-06	rs7017040	-0.000127486
rs7225351	-0.00115956	rs720528	0.000127234	rs12606001	0.000557026	rs8085510	-0.000103955	rs733976	0.000580151
rs10221474	0.00361581	rs814501	0.00125843	rs6038612	0.00179304	rs17305101	0.000678095	rs2525872	0.000333323
rs16955855	-0.000466755	rs3786009	0.00294286	rs4792190	-0.00021023	rs2411107	-0.00237559	rs2302972	-0.000711882
rs514050	0.000961007	rs1996337	0.00112332	rs6704725	-0.00023044	rs17020604	0.00150863	rs2421084	0.000313109
rs3761845	0.00137099	rs10821659	-7.32559e-06	rs17113901	7.23264e-05	rs7937180	0.000293256	rs920139	0.001965
rs928272	-0.000411289	rs7275593	-0.000986843	rs12626541	0.0013392	rs17549690	-1.73628e-05	rs4598385	0.000497786
rs2896248	0.00155618	rs350032	0.000163465	rs13436905	-0.000927388	rs2350516	-0.000250208	rs3757051	0.000284266
rs10953648	0.00208656	rs3218426	0.000215836	rs9770059	-0.00124085	rs17494900	-0.00184597	rs4368957	-3.83877e-05
rs7230244	-0.00395119	rs12964528	0.000265044	rs7244658	-0.000335418	rs17077297	-0.00165096	rs6011198	0.00206142
rs12961422	0.000719767	rs1426310	0.000341932	rs807979	-0.000242642	rs758207	-0.000965855	rs174345	-0.000343273
rs2639683	-0.000319627	rs8036722	0.000768241	rs7164577	0.00162024	rs8062158	0.00218526	rs7207110	0.00080587
rs735285	-0.000861751	rs17726861	0.000197683	rs2235250	-0.000984222	rs11574597	0.00159953	rs4240149	2.37394e-05
rs6434873	-0.00117146	rs6730606	0.000534106	rs9876006	0.00143531	rs2867833	-0.000290921	rs725177	-0.000179557
rs12702828	0.00184332	rs6461852	-9.49908e-07	rs2530416	0.0010824	rs5023668	0.000118086	rs2170306	-0.000683268
rs6835807	0.00185386	rs4862987	0.000527086	rs1858432	-0.000433988	rs11753185	0.000388094	rs3130013	-0.000860428
rs2900713	-5.37166e-05	rs730993	0.00265754	rs1483608	-0.00125271	rs513798	0.00011398	rs4759457	-0.000599762
rs631905	0.00310805	rs882426	0.00133713	rs6501607	-0.00145994	rs16951629	-0.0016934	rs4806773	-0.000840438
rs17052028	0.00107622	rs1144695	-5.71903e-05	rs9275602	-0.000520789	rs17131904	-0.000769401	rs4869824	-0.000344502
rs9944447	0.000692723	rs1378602	-0.000408327	rs1799919	0.00178271	rs11872942	-0.00136067	rs6076959	0.000327679
rs11903741	0.000783774	rs3755095	0.00080154	rs1372440	-0.000412999	rs12623409	-0.00106718	rs6549322	-0.000801615
rs4330505	-0.00159747	rs12655690	9.97491e-05	rs2910205	-0.000840165	rs9458252	-2.68898e-05	rs6908750	-3.17317e-05
rs261	-0.00493439	rs16876790	-0.000589875	rs10505018	-0.00140596	rs10983090	-0.00104515	rs7044074	-0.000345162
rs11158730	0.00227397	rs10146108	0.00119301	rs234435	0.00099738	rs8046305	-0.00265944	rs8054280	0.00113713
rs4254542	0.000920483	rs12233153	0.00101215	rs11126198	0.000510182	rs6430386	-0.00305687	rs1119891	0.00197193
rs6704725	0.0019677	rs9287693	0.000368705	rs17045229	0.000322888	rs1356339	0.000269237	rs6430347	0.000355476
rs789030	-0.0033434	rs7216635	-0.000857415	rs11661489	-0.000376165	rs12162220	-0.00103648	rs911172	0.000988953
rs2203615	0.000384231	rs7940499	-3.82273e-05	rs4583006	-0.00184728	rs11821928	-0.00109152	rs1534387	-0.000215487
rs205694	0.000360937	rs2824301	0.000510506	rs2838101	0.000240448	rs952125	-0.000316908	rs2024759	-2.88206e-05
rs10768140	-0.00012397	rs10894727	0.00137173	rs2343869	-0.00014293	rs11109646	-0.000856615	rs1342878	7.70765e-05
rs4308461	0.000548255	rs13436905	-0.000590516	rs853165	-0.00031829	rs3020383	8.8279e-05	rs7746706	-0.00149655
rs245614	0.000702115	rs17139042	-0.000794765	rs12443685	0.000301125	rs7225107	0.000130341	rs7223697	-0.0021224
rs8015400	-0.000984871	rs9557247	0.00232833	rs808213	-0.000632804	rs4775302	0.000788338	rs754067	0.000405074
rs6506633	0.000380101	rs2175223	-0.00105741	rs1372195	-0.00061524	rs12956829	-0.00138161	rs16985459	0.000161509
rs6672725	0.00292987	rs6686072	0.00141248	rs2985754	-0.000524873	rs7541092	7.50965e-07	rs6660290	-1.75707e-05
rs4262121	0.00127577	rs16890857	0.000324044	rs10514354	-0.000867277	rs6453655	0.000431081	rs496530	-0.000887282
rs2348875	0.000944004	rs1951409	0.00058585	rs229837	-9.15818e-05	rs16948491	-0.00311653	rs7198954	0.00049277
rs246819	0.000469021	rs10044689	0.000464844	rs17447299	0.000811237	rs11967674	2.75153e-05	rs4945796	5.56766e-06
rs7218285	-0.00173823	rs4791503	-0.000687017	rs7206961	-0.000994412	rs7235471	0.000192553	rs382592	-0.000129302
rs1553755	-0.000847479	rs2075052	-0.000267725	rs9304022	0.00146995	rs1372195	0.000176046	rs6114836	0.000948298
rs9628524	-0.00422115	rs9616028	-0.000452146	rs12390820	-0.000797168	rs6631333	0.000311252	rs3135491	-0.000682016
rs9386463	-0.0015507	rs17067596	0.00249711	rs4724889	-0.000179376	rs1976891	-4.00332e-05	rs4726920	-3.38622e-05
rs10851762	0.00102353	rs4989607	-0.000834437	rs1043239	-4.09615e-05	rs8054280	0.000236483	rs8079868	5.61569e-05
rs1985395	-0.00223661	rs1384740	-0.000950168	rs179601	0.00138691	rs16940245	0.00129631	rs2015052	-6.68743e-06
rs10438525	0.00411253	rs7166908	0.000925185	rs8046305	-0.00117389	rs1875246	0.000132523	rs7209036	-0.000443038
rs12595648	0.000831016	rs2133093	0.00122046	rs1990230	0.000350195	rs7194456	-0.000416317	rs4792614	0.0017219
rs4239216	0.00116265	rs319775	0.00110604	rs12606581	-0.000189505	rs9964359	0.000139824	rs6087119	0.000181904
rs10798885	0.00138219	rs4652919	-0.000928895	rs11247945	-0.00106523	rs6686072	4.49124e-05	rs6659176	0.000933399
rs10097499	-0.00165983	rs9969657	0.000814983	rs7007878	-0.000790327	rs10972857	0.00167849	rs1897676	0.000793165
rs1040404	-0.00016693	rs6663669	0.000629399	rs12045704	0.00136613	rs1793319	-0.000494676	rs300154	-0.000282758
rs12758597	0.00162199	rs943762	-0.0008788	rs857819	9.68282e-05	rs6425445	-0.000120486	rs11124286	-0.000532204
rs12145940	-0.00179725	rs4951535	-0.000434478	rs4384244	0.000126178	rs9661059	3.80425e-05	rs4852268	0.000690323
rs2494449	-0.0011418	rs523218	0.000327789	rs6427186	-0.000786867	rs1408868	-0.000614461	rs6731889	0.000801536
rs4526189	0.00101681	rs4712035	0.000971732	rs12211136	-0.001027	rs991858	0.000368734	rs16874525	0.000119967
rs11120120	0.000917207	rs7525247	-0.000875193	rs17163573	0.000740863	rs12126378	0.00058837	rs7598248	-7.54229e-05
rs10900461	0.000691277	rs6593917	0.000369018	rs11119612	-0.000223276	rs2377027	-9.18578e-05	rs2090182	-0.000904958
rs811528	-0.00193976	rs9661059	0.000100133	rs10802596	-0.00160574	rs342076	0.000705874	rs7557916	0.000135811
rs493631	0.000593554	rs1507744	-0.000112764	rs12038029	0.000943968	rs6685734	0.00046672	rs7371251	-4.17799e-05
rs4787993	-0.000122637	rs12907561	5.02636e-06	rs4780280	0.00212142	rs8054409	0.00051497	rs203010	0.000348934
rs6450182	-0.00177277	rs10062244	1.17356e-05	rs10053736	0.00140712	rs17060130	-0.00166165	rs556495	-0.00160928
rs10941200	0.000920435	rs448000	-2.87804e-05	rs17087921	0.00248522	rs2490225	0.000939279	rs1398884	-0.00085721
rs7570746	0.000558536	rs2944665	-2.88771e-05	rs13025652	0.000199489	rs174266	0.00120369	rs1384435	0.000808286
rs7031664	-0.000164452	rs7895623	0.000810103	rs1536556	-0.000570047	rs12708353	-0.000844714	rs1793609	-0.000159723
rs1976891	-0.000443698	rs2700723	-1.77594e-05	rs1424720	0.000200291	rs2094703	-0.000970668	rs2210105	0.000934266
rs2254095	-0.00180898	rs1456987	-0.00156809	rs595477	0.00139941	rs16952728	-0.000634596	rs2641697	0.000160723
rs11984308	0.00215755	rs38521	-0.00129683	rs6950190	-1.95072e-05	rs1600933	0.00114283	rs2676635	1.62775e-05
rs7312364	0.00210828	rs9576827	0.00294357	rs1411754	0.000136336	rs9555504	0.00180219	rs4572338	0.000461309
rs1293703	0.000920225	rs2070745	0.00091772	rs6075240	-0.000914397	rs6111448	-0.000989083	rs4831029	0.00140494
rs12945571	0.00081371	rs7199178	-0.00159392	rs1525402	-0.000742725	rs11868917	0.00101967	rs6566527	0.00140598
rs9449392	-0.000324453	rs13209604	-0.0022207	rs2025994	-0.000736233	rs2272260	-0.000540432	rs3095039	-0.000286164
rs2161854	0.000497409	rs4894141	-0.00060288	rs9825800	0.000398494	rs3732487	-0.000447752	rs7634608	-0.00088916
rs3886127	-0.000781061	rs4931536	-7.04525e-06	rs1524551	-0.00139825	rs6598208	-0.000951224	rs7999230	0.000706572
rs240676	-0.00191039	rs1928176	-0.00115966	rs6926735	-0.00226879	rs769608	0.000102357	rs9347407	-0.000446428
rs7574057	-0.000840966	rs17022036	-0.000868354	rs1581649	-0.00112027	rs17179105	0.000473031	rs9840529	-0.000256083
rs26697	-0.000475467	rs4642385	0.0016531	rs10484269	0.000100053	rs4722195	-0.000526597	rs9480467	0.00129575
rs7109861	-0.000428566	rs2030731	0.000486305	rs12807046	-0.000414565	rs11055387	-0.00157203	rs9547650	-0.000709175
rs5764781	0.00199455	rs738987	0.00223521	rs5916139	-0.000113826	rs135427	-0.000212393	rs9698057	0.00125267
rs6922198	-0.00148773	rs1556640	0.000553781	rs13240649	-0.00100142	rs2708264	0.00122521	rs17163659	-0.000980165
rs1838454	0.000361501	rs1655159	-0.000246861	rs17712237	-0.00150901	rs7108434	-7.75866e-05	rs10778060	-0.000570045
rs2304204	-0.00112796	rs268912	0.000537718	rs775144	0.000790911	rs976165	-0.000238215	rs10127228	-0.000242864
rs17095828	0.00337056	rs2149601	6.72557e-05	rs1004772	-0.000153708	rs12404261	-0.000212863	rs10753600	-0.00100028
rs6531002	-0.000720835	rs6988514	0.000319765	rs16888636	-0.000166176	rs1327824	-0.00319975	rs10812636	-0.000348658
rs10823306	-0.000937031	rs7941517	-0.000378293	rs10082687	-0.000470881	rs11236476	-9.44277e-05	rs11113224	-0.000630456
rs10751811	0.0015038	rs942094	-0.000313888	rs4255455	-0.00081559	rs1426588	-0.000154145	rs11063642	0.000243565
rs1382880	0.00134621	rs17084533	0.00130283	rs1833710	0.000920874	rs7756470	0.00058591	rs11510517	-0.00121209
rs9342123	0.00178786	rs9490809	0.000741463	rs16894832	0.000354142	rs10488337	-0.000508273	rs11771917	0.000230027
rs7673895	0.00204913	rs4861543	-0.000402913	rs12659996	0.000871154	rs7747168	-0.000968349	rs12175489	-0.000105911
rs4997435	8.31179e-05	rs10823483	-0.00118787	rs2420932	0.000143692	rs12270724	0.000174767	rs12275749	-0.000794586
rs1414501	-0.00286128	rs2875654	0.002767	rs11156010	0.000624914	rs7803747	-0.000797937	rs11981883	0.0034922
rs7336336	-0.000323831	rs1322841	-4.48e-05	rs17119508	-0.00101837	rs3742421	0.000867832	rs12442106	0.000175152
rs9806111	-0.000900395	rs7982361	0.00152884	rs191103	-0.00155356	rs3764220	0.000794166	rs12446492	0.000597872
rs1433731	0.000301157	rs7766029	0.000605202	rs2275336	0.00234325	rs1981989	-0.000986769	rs6955374	-1.27973e-05
rs16883883	-0.00113797	rs7742737	0.00128716	rs9397087	0.000875971	rs12536871	0.000446212	rs12534731	0.000216834
rs17204132	0.000618521	rs1932616	-0.000779754	rs1953320	-0.00196276	rs1228929	0.000971624	rs11769392	-0.00179993
rs1883327	0.000557599	rs9395005	-0.000764696	rs9367480	0.000590416	rs10434982	-1.80015e-05	rs6957938	0.000138425
rs10871359	0.000329892	rs2283531	-0.000456181	rs12598067	0.00143816	rs882653	0.000331213	rs4343365	-0.000828632
rs10766930	-0.000974107	rs11219409	0.000980784	rs8664	0.000998261	rs7968218	-0.000369289	rs6650346	0.000234141
rs17086499	0.00147919	rs7856367	-3.21911e-05	rs7915584	0.00103039	rs9664252	0.000664793	rs7108434	-0.000427722
rs38155	0.000544599	rs17152880	-0.000814936	rs9638618	0.00165149	rs2439631	-0.00031793	rs6996264	-0.000583449
rs4917451	-1.9865e-05	rs2055102	0.000326738	rs11019179	-0.00185291	rs4936758	5.15455e-05	rs7315885	0.000328674
rs12524039	-0.00262263	rs9373956	-0.00101863	rs6901717	-0.000449592	rs7793335	-0.00272644	rs10953031	-0.00022281
rs11675921	-9.56679e-05	rs16867245	0.00168301	rs17005524	-0.00074313	rs17326446	0.000399328	rs6719615	-0.000138315
rs1820350	0.00384017	rs964661	-0.000787382	rs11054402	0.000794735	rs6538172	-0.000532118	rs9539534	-0.00072987
rs10107218	-0.00199607	rs12678606	0.00161355	rs6999598	0.00057779	rs7079395	0.000591277	rs10905220	-0.00020236
rs2520496	0.000193339	rs7659060	-9.02073e-05	rs17072707	0.000459998	rs428973	-0.000397974	rs12654354	0.000527182
rs2451374	0.00150561	rs9361860	0.00286833	rs9397714	0.000464145	rs12704481	-0.00011818	rs17172021	0.000627106
rs17136662	0.000168609	rs153518	-0.000293941	rs17738530	-0.000169837	rs13437162	-0.000168143	rs2237271	9.25024e-05
rs7770889	-0.000359057	rs9402970	0.000859347	rs41873	0.000156241	rs12234730	0.000865829	rs2708264	-0.00089166
rs9321725	0.00245948	rs9397714	-0.000385468	rs3807918	0.000961233	rs17319673	-8.75321e-05	rs3780088	-0.00122417
rs9351298	-0.000640103	rs229136	5.62572e-05	rs1107346	-0.00117144	rs6464712	0.000759381	rs17275136	0.00132564
rs9657539	0.00134857	rs7016882	-0.000243788	rs13279569	0.00181453	rs7043171	0.00103791	rs7039105	9.65309e-05
rs320101	-0.00305834	rs7779722	-0.000635977	rs13222141	0.000462532	rs837226	0.00161589	rs7388661	0.000405965
rs10213809	-0.00555248	rs824854	-0.0012717	rs624335	-0.00104032	rs1637056	9.87018e-05	rs7743076	-0.000321898
rs518650	0.00164917	rs3736082	0.00101959	rs905912	0.000493005	rs608673	-0.000100174	rs7548615	-4.11782e-05
rs11740466	-0.0014953	rs10051277	0.000477655	rs7724743	-0.000942642	rs2348034	-0.00104598	rs7743944	0.00128742
rs1687858	0.00174081	rs3731644	0.000253348	rs1669215	-0.000576399	rs2980181	-0.000318603	rs7679644	-0.000172366
rs6490975	0.00321141	rs2763435	-0.00175173	rs9555504	-4.8415e-05	rs1278884	-0.000382061	rs8032887	0.000119885
rs10866544	-0.000622203	rs11134265	0.000660237	rs4869605	0.000415085	rs9267845	-0.000604202	rs9394616	-0.000933833
rs7069581	-0.000319226	rs10501218	-0.000993951	rs4936059	-0.00100641	rs10845067	-0.000118345	rs9315105	0.000364994
rs11004142	-0.000758964	rs10830139	-5.04144e-05	rs2033979	-0.000480553	rs7945749	0.000205609	rs11109799	-0.00304753
rs2050441	-0.00197811	rs7086170	0.00294034	rs4243942	-0.000962972	rs2403278	0.000339138	rs11176433	-0.000291053
rs4128360	0.00165437	rs1331559	0.00160983	rs1951642	0.00120137	rs7159878	0.000486015	rs11635274	0.0012317
rs10760025	-0.000176025	rs4132235	0.000968312	rs10886696	0.00203531	rs7109861	0.00181189	rs11223157	0.000603441
rs17203397	-0.000821373	rs11708313	0.00163044	rs11936494	-0.00053589	rs907439	0.000237798	rs11942645	-0.000520781
rs11185102	0.00010252	rs12407757	0.000805615	rs1751514	0.000408276	rs817978	-0.000111093	rs12134818	-0.00153504
rs764649	0.000116175	rs2350516	0.00345525	rs478884	-0.000963734	rs327707	-0.000395809	rs12155495	-0.00204307
rs7849191	0.00038522	rs10114055	-0.000706064	rs10819218	0.000956795	rs883764	-0.000579227	rs400643	-0.000136153
rs6762617	0.00140125	rs2874977	-0.000694908	rs2053526	0.000223036	rs1566780	0.00103012	rs12655171	0.0030384
rs10930538	0.00171884	rs4664688	0.000529523	rs4674656	-0.00108615	rs815466	-0.000152662	rs13093879	-0.00131985
rs7861361	0.000245124	rs11787950	-0.000398234	rs11257871	-0.00148469	rs625039	-0.000857785	rs10767920	0.00127052
rs7857712	-0.00235449	rs16917501	-9.08969e-05	rs2842141	-0.00160056	rs7099434	-0.000996626	rs7130675	0.000700997
rs5933425	0.000616418	rs5908886	2.2366e-05	rs3135491	0.00021452	rs7880779	2.90843e-05	rs543515	0.000961974
rs2178603	0.0013321	rs11098375	0.000344598	rs2063213	0.000227243	rs10515481	-0.000349673	rs12653365	0.000323837
rs849547	0.00112813	rs1376781	0.000858477	rs12495210	-0.000917992	rs11916152	-0.000710176	rs9812697	-0.000821964
rs4736394	-0.0015856	rs4741560	5.99593e-05	rs2009462	0.00177713	rs10761581	-0.000337598	rs7912765	-7.03849e-05
rs3792118	0.000803215	rs17013020	0.00328207	rs7560430	-0.00030992	rs12465459	-3.09239e-05	rs1531643	0.000498054
rs7855741	0.00247982	rs7039622	0.000612432	rs7028891	-0.00025423	rs4359155	0.000477599	rs7100441	0.000567853
rs16978250	-0.0028107	rs12456176	-0.000218559	rs2569702	-0.000956555	rs274795	-0.00195468	rs9606213	0.0001812
rs4133392	-0.00554847	rs9374629	-2.18907e-06	rs240874	-0.0018424	rs10487355	0.000973055	rs10261051	0.000220516
rs11693851	-0.00131577	rs2362790	-0.00102233	rs4955814	0.000220464	rs842497	-0.000437613	rs12233824	-0.000626328
rs726065	-0.00236838	rs2222933	-0.00106566	rs11851815	-0.000650051	rs2056497	0.000223637	rs1554175	-0.000397913
rs1729089	-0.00137284	rs7586725	0.00156992	rs6787633	-0.00115746	rs17632548	0.000359399	rs7689466	-0.000592596
rs12473563	0.00068778	rs4674800	0.00228866	rs17413285	0.00036578	rs9812697	0.000623726	rs2240685	0.000681672
rs7233905	-0.000577555	rs7406843	-0.000344891	rs12456176	0.000316653	rs8082946	-6.15242e-05	rs2073146	-0.0010553
rs1927889	0.000798084	rs2053642	0.00027137	rs11195474	-0.000410265	rs16907539	0.000828091	rs12284625	0.000941107
rs13001905	7.48024e-05	rs4663999	0.00223827	rs1123121	-0.000394786	rs9837381	-0.00058504	rs17604002	0.000653142
rs9653213	0.00149744	rs1559909	0.00153985	rs11923244	-0.000710148	rs7648806	0.00110526	rs16885671	-9.48818e-06
rs12536470	0.000854833	rs9657539	0.000827264	rs2976411	-0.00172842	rs4271053	-2.90077e-05	rs12348699	0.000194831
rs3849094	0.00181035	rs256651	0.000341318	rs34436	0.00068612	rs1340825	-0.000382144	rs12527406	0.000228212
rs13382580	0.00284258	rs13426115	-0.000195594	rs908409	0.000535197	rs250955	0.000348648	rs12497830	0.000292575
rs10496762	0.00238519	rs2176576	-0.00176562	rs877199	-0.000466639	rs6431459	-0.000629386	rs9817088	0.00044455
rs16883898	0.00353237	rs10043097	0.00100826	rs516005	-0.00145974	rs7767440	0.00139881	rs7769100	0.0016085
rs1325670	0.00104727	rs745334	-0.00123036	rs2785497	9.94175e-05	rs12436395	-0.000116974	rs12324817	0.0010437
rs4905792	-0.00141161	rs11160320	-9.87907e-05	rs8023959	0.000751224	rs1554175	0.000358605	rs7499751	-0.00102852
rs4940340	-0.00082471	rs7234711	-0.000700049	rs730120	0.0012479	rs339392	0.000616867	rs6003782	-0.000355005
rs4776741	0.000669259	rs12440276	-0.000559186	rs12591202	0.000909296	rs4888447	0.000385236	rs12938237	-0.000168372
rs6705862	-0.0018404	rs10182846	0.000229496	rs10197186	-0.000419209	rs9876006	0.00028627	rs9866630	0.000178553
rs2311367	0.00046717	rs2979172	0.000304505	rs11203840	0.000835587	rs7853785	0.000379493	rs12684195	4.20617e-05
rs16914033	-0.000995993	rs10899838	0.000449045	rs10785926	-0.00091269	rs11146253	0.00100527	rs12421839	-0.000443703
rs6482573	-0.00114587	rs1530248	0.000418876	rs11022131	0.00116298	rs4466828	-0.000654639	rs11177793	0.000831111
rs1009310	-0.000474315	rs3782999	0.00128599	rs12436620	0.000303956	rs12595504	-0.00126619	rs9783690	-0.000328701
rs6058570	0.000229753	rs2424406	-0.00109739	rs4812276	0.000371307	rs4811658	0.000133149	rs5972776	-0.000305164
rs152345	0.000987249	rs6453094	-0.000817865	rs17140968	-7.40198e-05	rs7773795	0.000229396	rs4839996	0.000403678
rs7327483	-0.00117578	rs10492700	-0.00088319	rs17099322	-0.000581142	rs8021094	-0.00127871	rs114594	0.000515212
rs3766398	-0.000688343	rs3905173	0.000348155	rs719543	0.00195948	rs12024835	-0.00131329	rs2690026	-0.000672722
rs1160726	0.00149008	rs2018906	-0.000243947	rs16897285	-0.00200071	rs13225438	0.00120089	rs156958	-0.00132446
rs2026929	0.00144863	rs7898120	0.00096959	rs10997019	0.000659878	rs1228410	-0.000756356	rs565969	0.000218866
rs4297276	0.0009521	rs9973785	-0.000949618	rs17019265	-0.00118874	rs744713	0.000801671	rs1843499	-0.000280757
rs1418564	0.000787941	rs7996096	-0.00107092	rs12891874	0.000377281	rs10130192	-0.00146111	rs4238358	-0.0010294
rs4146786	-0.000315622	rs231983	-0.000587517	rs13138839	-0.000684156	rs13136254	0.000596485	rs2634945	-0.000284349
rs379157	0.00109829	rs10943656	0.00191328	rs11969689	-0.000489118	rs17165534	-0.000344339	rs6462873	0.00045024
rs5924961	0.000633711	rs5919618	-7.56003e-05	rs236738	0.000575678	rs9723608	-0.000674855	rs5924654	-0.00140445
rs13300662	-0.00194017	rs2254174	0.000314848	rs7906842	0.00116211	rs4758057	-0.000594443	rs7138646	0.000131388
rs2294806	0.000261469	rs7756470	0.00115296	rs10488581	-0.000602828	rs2702844	0.00137656	rs7461006	0.000520475
rs7518936	-0.00585548	rs11207124	0.000104496	rs10915029	-0.00048555	rs600376	0.000227691	rs1749504	-0.000843207
rs6865133	-0.000845596	rs12657371	0.000227755	rs2551038	0.000259738	rs9376361	-0.000450421	rs9322608	0.000642163
rs12210809	0.00279302	rs10872573	-0.00056517	rs9384510	-0.00129802	rs7784353	-6.85968e-05	rs10239544	0.000695619
rs6702000	1.5145e-05	rs2500274	0.00107183	rs2500274	0.00155858	rs11590912	0.000957967	rs10915433	0.000770324
rs4568792	-0.00135807	rs11205483	-0.000580777	rs12565621	-0.000438804	rs3118059	0.000312404	rs11207778	0.000671324
rs2075225	-0.000969336	rs10490669	0.00207022	rs1721240	0.000373545	rs1012272	0.00108962	rs11718422	-0.000368445
rs6809722	-0.00162379	rs17066237	0.00300431	rs6762782	-0.000586589	rs11729141	-0.00112753	rs11732323	-0.00068433
rs11209584	-0.000111288	rs2490113	0.000512986	rs12138592	0.00366515	rs11165354	0.000519391	rs12407757	0.00157209
rs11707678	-0.000520473	rs6765093	0.000222617	rs12501548	0.000138034	rs7673678	0.000187597	rs12512282	-4.4287e-05
rs208591	-0.000339918	rs4777908	0.00119528	rs4148376	-0.000290809	rs904195	-0.000343806	rs3826547	0.000158559
rs7040543	-0.00145872	rs10999985	-0.00124251	rs2459067	-0.00165743	rs16927077	0.000727938	rs12370932	-0.00022079
rs17058471	-0.00228535	rs1825174	-0.000624965	rs12677676	0.000507614	rs3739929	0.000319712	rs12265404	0.000859229
rs8028951	-0.000587712	rs11629293	-0.00146976	rs2697936	-0.000373336	rs978556	-0.000477157	rs12448765	-0.00104475
rs2271725	-0.00137932	rs2507373	0.00180071	rs12593454	0.00116696	rs1428837	0.000720979	rs172213	-0.000179076
rs2146347	0.000776591	rs7761780	4.76198e-05	rs4870322	-0.000870248	rs10230949	-0.000445942	rs2708896	-0.000976483
rs1896527	0.0010408	rs7122620	-0.000247846	rs10501307	0.00238705	rs10890887	-0.000537263	rs4882804	0.00100372
rs1680778	-0.000428767	rs6784306	-0.000216889	rs2228230	-0.0012292	rs2079690	0.00062072	rs4270615	-0.000292015
rs7097894	0.00171017	rs17106110	-2.90313e-06	rs4756864	0.00109794	rs7930445	-0.00150834	rs4831950	0.000505992
rs13243520	-0.0018208	rs2222521	-0.00065209	rs1467328	0.00045589	rs16920559	-0.000202262	rs6468304	-0.000120837
rs11869363	-0.000156296	rs6501993	-0.0015607	rs12607962	0.000719578	rs7244658	0.000326146	rs6095846	-0.00107933
rs1445403	0.00333576	rs2306383	0.000220706	rs17782547	0.0010416	rs2455597	-0.000451384	rs10826459	0.000450284
rs3754991	1.19739e-05	rs12612984	-0.000381152	rs4674800	-0.00119488	rs13086551	-5.60525e-06	rs12152544	-0.000316449
rs2876189	-0.00174334	rs1377392	0.00171144	rs2806371	0.00112066	rs17151352	-0.000840732	rs7811551	-0.000676928
rs6805781	0.000939468	rs177766	-0.000366443	rs4599440	0.000819219	rs13166680	-0.00208657	rs13190016	-0.000911053
rs10234007	0.000604637	rs4726173	0.00040771	rs3218426	0.000800297	rs17782547	-0.00200554	rs13252945	-0.000127026
rs12157361	-0.00247525	rs2836835	-0.000658214	rs2157258	3.77562e-05	rs1013061	-0.00117227	rs7050514	-0.000572608
rs1927246	0.00115565	rs2486074	-0.000759043	rs12038249	-0.000407074	rs12217125	-0.000343834	rs17039997	0.000775768
rs1563450	-0.00151727	rs8080960	0.00107195	rs4797557	0.000995919	rs9958493	-0.00255403	rs11906369	0.000868091
rs2502521	-0.00194889	rs2295837	0.00153235	rs7766023	-0.00074597	rs166313	0.000257774	rs11977607	0.000893696
rs7599263	0.00217434	rs1545550	0.000643829	rs842769	-0.000404748	rs2421084	-0.00139002	rs9816495	0.000546838
rs10109262	-0.00135539	rs16922993	0.00143995	rs1886002	-0.00150299	rs2230661	0.000645012	rs10748839	0.000244517
rs12346083	0.00231322	rs12342841	-0.00072333	rs3740217	0.00158123	rs11817097	-0.000913287	rs10458884	-0.000371079
rs1874465	-0.00150604	rs6452108	-0.00186277	rs4479825	0.00057773	rs4714089	0.000493752	rs4711772	-0.000904451
rs17640827	-0.000762582	rs291466	-0.000563213	rs749476	-0.000248421	rs1800277	-0.000167234	rs9814122	-0.000373527
rs7530464	0.00104073	rs4259724	0.000295985	rs10797912	0.000831862	rs7551146	0.00171813	rs12476824	-0.000439868
rs9874077	-0.000903375	rs2178321	-0.000245786	rs10513847	0.00210103	rs4412019	0.000534013	rs7698621	-0.00158512
rs11941894	-0.000439654	rs2067518	0.00058543	rs6866699	-0.000401157	rs11959164	-0.000485767	rs9393676	-0.000194787
rs1951003	-0.00192069	rs862128	-0.00140952	rs115569	0.00114621	rs16947475	0.0021264	rs8062158	0.002121
rs585819	-0.00054781	rs11258001	-0.000189529	rs10999985	-0.00109123	rs10830139	3.69252e-05	rs10790195	0.00112347
rs12712870	-0.00144676	rs11694227	-0.00147166	rs11689675	0.000247372	rs10196963	-0.00172477	rs749476	-0.000772416
rs3733414	0.000156363	rs13126808	-0.000729839	rs13185308	0.000643362	rs6922859	0.00115178	rs982558	2.00998e-05
rs1934189	-0.000506235	rs1547016	-0.000233753	rs4844175	0.000246289	rs2948461	0.00062548	rs2207579	0.00120184
rs2593373	0.00200537	rs7873856	-0.000724637	rs12220122	-0.000277872	rs2818827	-0.000229391	rs11601971	0.000184838
rs11070115	0.000201361	rs7997101	0.000435804	rs8008999	0.000558548	rs2265402	0.000328645	rs12591202	-0.000879261
rs17134980	0.000291119	rs4713722	-0.000510005	rs16895040	-0.00227252	rs2530416	-0.00105464	rs9457027	-0.000707415
rs1402367	-0.000659523	rs4912577	-0.00138844	rs10009930	-0.000666996	rs10059734	-0.000119057	rs7698574	-0.00117453
rs7045338	-0.000999625	rs545966	0.000465938	rs7909117	-0.000893579	rs7912765	-0.0018828	rs10837424	0.000414665
rs7082097	0.000294577	rs10766347	-0.000235125	rs3990027	1.92191e-06	rs12287688	0.000224363	rs11060894	0.000559287
rs2466067	-0.0012526	rs9643217	0.00151021	rs2033099	-0.000418277	rs10114627	0.00200465	rs6601900	0.000419301
rs2784140	0.000699443	rs1781417	-0.000892484	rs17131431	0.00119226	rs11102772	-0.000387173	rs10920106	-0.000385864
rs4951067	-5.1199e-05	rs2810616	0.000692585	rs3014622	-0.000219867	rs11120205	-0.00118816	rs17045014	-0.00282769
rs4736738	0.000205063	rs13290095	-0.000489789	rs950143	-0.00207692	rs1436205	-0.000904102	rs2210969	-0.000304364
rs902960	-0.00157121	rs16930419	-0.00220131	rs2676635	0.000562728	rs2900498	-0.000244377	rs11141259	-0.000517875
rs9427721	-0.000796845	rs2486961	-0.000239489	rs4328101	-4.4439e-05	rs10157731	-0.00028295	rs1451463	-0.000707297
rs2739559	-0.00139823	rs13354685	0.000232751	rs9292364	0.000263289	rs16877727	0.00116636	rs7767440	-0.000708549
rs704985	0.000900522	rs12045704	0.00085271	rs1491642	-0.000315555	rs3795736	-0.000518922	rs9782891	-4.85367e-05
rs2294654	-0.00297784	rs1927246	0.000520873	rs6656139	-0.000761224	rs12403078	0.00153679	rs7563359	-0.00115275
rs12807001	0.000918011	rs312018	-6.09738e-05	rs7942675	-0.00127658	rs11044914	0.00144805	rs9315529	-2.49223e-05
rs6685105	0.00312991	rs10916727	0.0034942	rs9661310	-0.00141022	rs1953830	-0.00121303	rs707458	-9.02671e-05
rs901130	0.00101827	rs12906292	0.00181092	rs17700030	0.00043328	rs889422	0.000543115	rs8067114	0.000157479
rs1555024	0.00149911	rs10799083	-0.000798293	rs501525	0.000422911	rs12736276	0.00166564	rs10803434	0.000904572
rs2235229	-0.0011694	rs2740983	-0.00139329	rs6009480	-0.000232293	rs9607931	-0.000531157	rs4829973	0.00102092
rs2588084	-0.00257536	rs11166654	0.000352765	rs4736218	-0.00293809	rs10905220	-0.000465544	rs2455597	-7.52e-05
rs6544074	0.000156862	rs2198161	-0.000209869	rs1860529	-0.000224405	rs991965	-0.000248227	rs718685	0.00141387
rs13418177	0.00137908	rs6739440	-2.19645e-05	rs9837180	-0.00110253	rs6770203	0.000117537	rs6822671	-0.000126717
rs17395079	-0.00022201	rs12643103	0.000574664	rs12643046	0.000709466	rs11744829	-0.000470598	rs12655063	-0.00242339
rs17016956	-0.00347363	rs828842	0.000151062	rs2602354	-0.000885412	rs16864246	0.000586028	rs17413285	-0.000450028
rs12713982	-0.000448903	rs1421336	0.00149507	rs2376159	-0.000106858	rs13034776	-0.00106158	rs17061712	0.000630497
rs1960660	0.000680705	rs13012765	0.000469283	rs6727679	-0.000417797	rs16861659	-0.000295247	rs9848266	0.000696074
rs2189181	-0.00155642	rs1842381	0.000758979	rs11942645	0.000248688	rs6866078	0.000800845	rs7710774	0.00229625
rs11154872	1.13934e-05	rs17081685	0.000452195	rs12672834	-0.00340881	rs7386016	0.00234127	rs6997388	9.8244e-05
rs2048311	-0.00154531	rs10490440	-0.000919152	rs6747922	-0.00128161	rs4150480	0.0015538	rs17201571	-0.000971809
rs4600976	-0.000818394	rs7438447	-0.00151358	rs6856385	-0.000436152	rs154767	0.000110433	rs7447381	-0.000139314
rs9379257	0.000713162	rs9370066	0.000350162	rs12206896	-0.000102433	rs7801657	0.000215222	rs10950507	0.000198574
rs1110565	0.00085704	rs4780280	-0.00185702	rs7204489	0.00214372	rs7213007	-0.000433647	rs12959354	0.00023612
rs168569	0.00148406	rs13159678	0.000130803	rs1368369	-0.000374034	rs17165322	0.000979993	rs6933974	-0.000370389
rs1439158	0.00105715	rs2033099	0.000368564	rs2469514	-0.000704604	rs17156303	1.3087e-05	rs7911111	-0.000391643
rs2546217	-0.00305765	rs12336949	0.000202502	rs10758342	0.00149557	rs11258194	0.000272931	rs16929898	0.00224635
rs12547129	-0.0022627	rs1322291	0.0016978	rs353822	-5.28453e-05	rs2503857	-0.00024788	rs7903514	-0.000618224
rs11887934	-0.000320336	rs1511189	-0.000299589	rs16827807	-0.00114361	rs1376781	-0.00194093	rs11709747	0.00128034
rs6822671	0.00138116	rs12504806	-0.000237778	rs6836908	-0.00113141	rs2406771	-0.000108704	rs13182512	-7.93014e-05
rs10098662	-0.00146629	rs10465021	0.000132335	rs12238437	0.000231274	rs975809	-0.000414349	rs1361863	0.00209689
rs2782540	0.000690515	rs4077429	0.00142853	rs11210508	-0.000574408	rs1751514	-4.21429e-05	rs7366807	-0.000255548
rs4940097	-0.00111275	rs12454166	-0.00179175	rs12611058	-5.75859e-05	rs2860175	-0.00149634	rs130412	-0.0009614
rs299872	0.000295169	rs12143736	0.000275672	rs1317557	-0.000975695	rs1325287	0.000368108	rs12025963	0.000675503
rs16904725	-0.00299709	rs1887392	0.000462982	rs16912995	-0.000407295	rs12247820	-0.000956512	rs10748978	-0.000682189
rs2060301	-0.00365586	rs10878359	0.000771417	rs12316425	-0.00186478	rs874873	0.000115032	rs10162318	-0.00102725
rs1924549	0.00032595	rs12075	-0.00126078	rs10736036	-0.000682442	rs11264636	0.000778265	rs7418366	0.0008687
rs9422348	0.00084687	rs10902816	-0.000601759	rs10766347	-0.00522979	rs1486688	0.000375371	rs11180641	-0.000467107
rs4589080	-0.000871963	rs11247945	-0.000401951	rs3789541	0.00118436	rs2076595	2.69242e-05	rs492945	0.000795185
rs7958130	-0.00158874	rs1946293	-9.97099e-05	rs9598990	0.000368328	rs2876807	0.00216847	rs11849257	-5.13585e-05
rs9788893	-0.00119851	rs4980352	-0.00018616	rs17139042	-0.00137227	rs7193186	0.00037861	rs9895330	-0.000735853
rs12918447	0.000722561	rs1443253	0.000980525	rs2907358	0.000659435	rs7199178	-0.000756177	rs16970058	-0.00040293
rs6586879	-0.0023078	rs955311	-0.000117222	rs1562054	-0.000634482	rs17816047	-0.00042001	rs4282632	-0.00097219
rs1986928	0.000693249	rs1229670	0.000781994	rs7783895	-0.000713868	rs2253255	0.00051243	rs7011237	-0.000464184
rs7158515	-0.000549921	rs17524152	0.000579681	rs17183970	0.000568574	rs16974653	-0.000574736	rs4627345	0.000460264
rs757224	0.00134775	rs11078212	0.000662806	rs755768	-0.00019009	rs7230264	-8.6409e-05	rs12608606	0.00190135
rs2025394	0.000266553	rs10122774	-5.44463e-05	rs4841948	-0.000575459	rs816852	-0.000243461	rs11041127	0.000430753
rs1360782	-0.00046353	rs7381997	0.00111845	rs17791055	0.000814673	rs6970522	-0.000214613	rs12703241	0.00109701
rs2282192	0.000205404	rs10508372	-0.00096914	rs7909789	-7.84512e-05	rs1715869	-0.00243246	rs10893791	0.000353047
rs10882382	-0.000890624	rs7938208	0.00168497	rs11236557	-0.000218872	rs2445105	0.00112545	rs4246272	0.000209105
rs7376243	-0.00316328	rs219472	0.000711291	rs17657189	0.00105438	rs7718029	-6.98377e-05	rs9327661	0.00164771
rs10952770	0.000884845	rs7810991	0.000474086	rs4735946	0.00137813	rs7020469	-0.000248488	rs10976389	-0.000610685
rs568433	-0.00155429	rs2449539	0.00343974	rs2444305	-9.03736e-05	rs7027123	0.00139381	rs16924826	0.000366853
rs7237400	0.000491048	rs2215498	0.000384365	rs11667049	0.000267767	rs12962744	0.000731719	rs1000126	0.000778526
rs11986565	0.00127631	rs6471973	-0.000676394	rs2467610	0.00148357	rs16914033	5.22462e-05	rs1408311	-0.00094474
rs282660	-0.000995432	rs11146253	-0.000128547	rs11035558	0.0010684	rs7108119	-0.000728119	rs1263784	0.000513997
rs4842080	0.00114758	rs2633321	-0.000113561	rs913521	-0.00329889	rs4909994	0.000306099	rs11063593	-0.000161869
rs2026414	-0.00365408	rs881078	7.63944e-06	rs728634	-0.000228156	rs7129187	0.000233448	rs10859103	0.000587705
rs999069	0.00107617	rs2611127	-0.00080073	rs10892909	0.00180384	rs10771987	0.000277247	rs9508672	0.000971764
rs4755149	0.00171389	rs11048686	0.00031041	rs6538370	0.000534365	rs10847444	-1.96676e-05	rs718831	0.000755059
rs2495774	-0.000175138	rs1561993	-0.00106475	rs11216858	-0.000338271	rs11223077	0.000728144	rs12429070	-0.000907501
rs16927077	0.00175213	rs4544027	-1.30847e-05	rs2725422	-0.000900621	rs11048617	-0.000796931	rs9576827	-0.00314053
rs6573374	0.00104155	rs115569	-0.000669532	rs6575434	0.000945305	rs682248	-0.00026376	rs16971564	-0.00161283
rs1278884	-0.00302305	rs1556566	-0.000810681	rs311846	-0.000161349	rs4238358	0.000516754	rs756802	0.000742635
rs17099937	5.13316e-05	rs9555162	-0.000910573	rs10130192	0.000227891	rs8029740	0.000717393	rs13333685	-0.000231579
rs319781	-0.00180492	rs1513749	-0.000296856	rs11655380	0.000498105	rs12964936	-0.00098373	rs11881919	-0.000435268
rs7321587	0.000456254	rs7327483	-0.000973687	rs17767095	-0.000372179	rs9652351	-0.000782588	rs13329478	0.00136876
rs314245	0.00167734	rs12453814	-0.000243918	rs8065506	-0.000485186	rs7226158	0.000900749	rs3815409	0.00279545
rs7678260	0.00035998	rs11100679	0.00165809	rs13136254	0.00117669	rs10078699	-0.000542896	rs4642385	-0.00059475
rs7174605	9.57192e-05	rs12594750	0.00133052	rs16970006	1.68945e-05	rs17727546	-0.000599939	rs6502236	-0.000320852
rs6538822	-0.000599336	rs1057401	0.00018274	rs7984271	-0.000727021	rs9670321	-0.000916961	rs7155445	0.00058681
rs28554049	3.94847e-05	rs17051203	0.00389585	rs7664475	0.00073059	rs153518	0.00118706	rs1862403	0.000668034
rs7162897	0.00153646	rs1191109	-0.00031253	rs11855625	-0.000151826	rs7359482	0.00100788	rs1875246	0.00111871
rs17075824	0.000753607	rs11243305	-0.000300707	rs982558	0.000528468	rs6964038	-0.00109694	rs3812243	-0.00101826
rs2149054	0.00333308	rs4905157	-0.00096978	rs2487306	0.00139664	rs757189	0.000141456	rs10492900	-0.00047967
rs6693394	-0.00065778	rs492945	0.000633416	rs1817914	-0.000870851	rs6688832	3.46197e-05	rs351625	0.00120727
rs1408953	0.00236123	rs10733143	-0.00101062	rs12141994	-1.47475e-05	rs11121663	0.000384104	rs12095646	0.000523721
rs10915207	0.000632585	rs6693844	0.000664271	rs17487259	4.21526e-05	rs6672725	-0.00260038	rs6681053	0.00162383
